# Supplementary material for: Meta-Analysis of Aedes aegypti Expression Datasets: Comparing Virus Infection and Blood-Fed Transcriptomes to Identify Markers of Virus Presence
Source: Front Bioeng Biotechnol. 2018 Jan 11;5:84. doi: 10.3389/fbioe.2017.00084 (PMC5768613; doi:10.3389/fbioe.2017.00084)
Supplement: Supplementary file 2 [file Table_1.xlsx]

## Sheet: Total
Probe ID	Uninfected1	Uninfected2	Uninfected3	Uninfected4	Uninfected5	Uninfected6	Uninfected7	Uninfected8	Uninfected9	DENV	DENV1	DENV2	DENV3	DENV4	DENV5	DENV6	DENV7	DENV8	YFV1	YFV2	YFV3	YFV4	YFV5	YFV6	YFV7	YFV8	YFV9	YFV10	WNV1	WNV2	WNV3	WNV4	WNV5	WNV6	WNV7	WNV8	WNV9	blood_fed1	blood_fed2	blood_fed3	blood_fed4	blood_fed5	blood_fed6	blood_fed7	blood_fed8	blood_fed9	blood_fed10	blood_fed11	blood_fed12
AAEL000001-RA	12.5559	12.6014	12.6207	12.5291	12.5348	12.5342	12.4899	12.5646	12.5639	12.5997	12.6005	12.6778	12.6043	12.6229	12.6012	12.506	12.6046	12.6177	12.5561	12.5142	12.5499	12.513	12.6294	12.6627	12.6254	12.5165	12.5934	12.6299	12.7226	12.6066	12.633	12.4681	12.6706	12.6627	12.562	12.4516	12.4896	12.6314	12.6171	12.6062	12.5685	12.5541	12.5715	12.4688	12.5371	12.5479	12.5556	12.5632	12.5632
AAEL000002-RA	12.2778	12.268	12.2587	12.6055	12.4569	12.4898	12.618	12.5087	12.719	12.3858	12.4664	12.4544	12.7008	12.5691	12.5961	12.7723	12.7115	12.714	12.7667	12.7686	12.7811	12.7312	12.8225	12.7808	12.7645	12.6809	12.6548	12.7031	12.2948	12.3622	12.3692	12.6215	12.5719	12.5296	12.7839	12.8382	12.682	12.3857	12.3907	12.3977	12.2559	12.3726	12.2787	12.3358	12.5622	12.4321	12.6478	12.5335	12.7255
AAEL000003-RA	12.6486	12.6729	12.5417	12.7186	12.7488	12.6854	12.7355	12.7727	12.6947	12.7455	12.7407	12.7093	12.7007	12.6878	12.7288	12.6831	12.5538	12.6896	12.6049	12.6742	12.7443	12.6179	12.6101	12.6637	12.6499	12.5734	12.6764	12.6389	12.8242	12.8331	12.7411	12.6279	12.8192	12.8707	12.728	12.5615	12.6952	12.69	12.6496	12.7632	12.6129	12.7526	12.6694	12.5121	12.7576	12.6129	12.6926	12.6645	12.7662
AAEL000004-RA	12.7034	12.6747	12.7362	12.7098	12.5688	12.689	12.4946	12.6748	12.739	12.6059	12.5827	12.6365	12.6938	12.6266	12.6301	12.7182	12.6232	12.6584	12.6098	12.6446	12.66	12.7012	12.551	12.7305	12.6816	12.6156	12.7454	12.5802	12.5613	12.7231	12.7298	12.6984	12.7023	12.5395	12.6776	12.7038	12.6419	12.6256	12.5722	12.6963	12.6286	12.7246	12.6015	12.8643	12.7177	12.7259	12.6637	12.5792	12.5962
AAEL000005-RA	11.1608	11.4814	11.2239	11.6005	11.5797	11.6911	11.7152	11.7812	11.5534	11.6213	12.1741	11.9482	12.1396	11.7691	12.0344	11.8846	11.3479	11.6855	12.2064	12.2783	12.3117	12.203	12.0951	12.0641	12.0446	12.3041	12.3265	12.0533	11.4914	11.703	11.7793	11.9285	12.0396	12.0964	12.0188	11.6057	11.8876	11.2471	11.211	11.4609	11.34	11.4969	11.4526	11.9674	11.5995	11.6828	11.6157	11.584	11.3678
AAEL000005-RB	12.3275	12.2343	12.1908	12.3648	12.4354	12.553	12.4297	12.6017	12.4065	12.7652	12.7723	12.6628	12.8545	12.7875	12.7263	12.7235	12.671	12.6885	12.7026	12.7747	12.6719	12.7278	12.861	12.8796	12.7596	12.6863	12.7784	12.7353	12.5749	12.553	12.6886	12.6956	12.7056	12.768	12.7429	12.4708	12.6085	12.37	12.296	12.3445	12.3281	12.296	12.3052	12.6977	12.3397	12.3759	12.4205	12.43	12.3546
AAEL000006-RA	12.927	12.959	12.9359	12.8718	12.7983	12.8663	12.4387	12.4125	12.4968	12.9901	13.017	12.9798	12.8667	12.8587	12.851	12.6818	12.6383	12.7089	12.949	12.9307	12.9178	12.6831	12.7212	12.6309	12.6642	12.9635	12.8089	12.7491	12.9058	12.8786	13.0539	12.9379	12.8957	12.8169	12.6205	12.591	12.6549	12.902	12.9444	12.8377	12.8458	12.8418	12.8346	12.8377	12.8387	12.7382	12.6773	12.7266	12.7287
AAEL000007-RA	9.21246	1.73579	8.06224	8.88775	11.2648	7.80782	10.2711	5.98811	10.3338	9.94713	9.08128	9.07349	8.87303	8.83985	7.96144	9.31173	10.3119	7.37223	12.0464	8.77006	1.4198	9.44217	6.31063	6.67022	7.62496	7.24539	9.18702	6.19281	9.99712	7.92136	8.37166	8.0871	8.09159	7.73233	10.5338	8.49363	5.68257	10.2208	10.4001	4.69165	10.7537	4.69165	10.7829	4.69165	4.69165	4.69165	4.69165	10.8174	10.7558
AAEL000008-RA	12.3378	12.2819	12.2924	12.2871	12.2877	12.0918	12.1483	12.03	12.2038	12.4384	12.4312	12.4914	12.2059	12.4423	12.4125	12.0157	11.7059	11.9427	12.2392	12.1772	12.1824	11.9862	11.9675	12.1006	12.0989	12.0491	11.9671	12.0947	12.4812	12.5177	12.484	12.4883	12.3679	12.4159	12.0304	12.0809	12.0708	12.2778	11.9364	12.1258	11.9042	11.9899	11.9064	12.3722	12.3039	12.3017	12.3207	12.2808	12.3164
AAEL000009-RA	9.19704	8.32417	9.56557	10.2017	9.7538	10.7765	11.2867	9.73315	11.2101	8.66392	9.33633	9.48218	11.2386	10.5349	10.4285	11.4684	12.8243	10.5628	12.14	12.7191	11.7052	9.23448	9.73866	9.29981	8.26576	10.486	10.4242	9.43515	9.18806	9.53379	9.87665	9.93701	10.1553	9.23269	10.59	13.4532	10.8748	12.0365	12.0064	6.6462	11.8566	6.6462	12.0998	6.6462	12.1646	6.6462	6.6462	11.908	11.9257
AAEL000011-RA	7.73318	11.7829	7.1655	8.59504	8.50599	5.66852	8.40696	9.05992	6.38526	8.1916	8.56006	6.25114	8.44304	6.02231	7.98586	9.32008	11.0677	9.69425	2.46636	6.6607	8.85013	8.73922	10.0081	7.48549	9.58779	5.70144	8.22526	6.54061	5.70972	6.98463	7.17951	5.82908	6.88211	6.92713	9.43935	13.5587	7.79797	10.9541	11.005	5.98619	10.5945	5.98619	10.9048	5.98619	5.58764	5.98619	5.98619	10.9768	10.907
AAEL000012-RA	7.88963	8.57196	6.61828	9.38778	9.72067	8.39559	8.30019	8.32832	7.93471	7.44938	8.67945	7.52318	8.98336	8.18025	7.82753	9.04527	8.93397	8.1224	6.55461	11.6938	11.1852	7.28087	1.75935	10.073	4.57976	7.58514	10.5851	5.80601	8.55177	7.48406	7.24454	8.14622	6.1564	3.41772	9.1632	11.9745	8.39438	10.3759	10.1746	5.26804	10.1608	10.4417	10.2582	5.26804	4.9696	5.26804	10.4093	10.0351	10.3296
AAEL000013-RA	12.0927	11.996	11.941	11.9305	11.7847	11.9681	11.806	11.8945	11.8949	12.241	12.2551	12.308	12.2797	12.1463	12.1306	12.0383	11.969	12.0682	12.3669	12.3468	12.3606	12.3548	12.3503	12.242	12.2978	12.3847	12.3595	12.4412	12.2796	12.2346	12.173	12.2388	12.2686	12.271	12.0989	12.3076	12.0133	11.9169	11.8485	12.0083	11.9274	11.9392	11.8594	11.8498	11.9418	11.8471	11.9457	11.8265	11.8498
AAEL000014-RA	9.87318	8.54142	9.71796	11.8693	9.34115	12.6156	11.9205	11.1337	13.097	8.31568	8.88232	8.89722	11.3271	12.0998	11.9259	12.2679	13.3407	11.9859	11.2632	11.5845	11.7382	10.8863	9.93902	10.8293	11.1625	11.5496	9.76839	10.0395	9.47336	9.83828	10.4711	9.61419	9.64323	10.1653	13.6142	13.4433	11.6669	12.2261	12.2302	8.02798	12.3203	12.358	12.256	12.7175	12.3545	8.02798	7.8207	12.2887	12.3019
AAEL000015-RA	12.1982	11.3456	11.1045	12.0313	10.3866	13.1456	10.3036	8.11688	10.7988	11.9113	13.2755	12.8741	11.6075	12.2218	11.9102	10.1733	7.34967	9.7978	11.4145	10.3766	10.8414	11.3988	11.0196	11.0408	11.0991	12.2278	11.549	10.3346	12.7531	12.1561	12.2445	13.3875	11.8732	11.5958	9.75464	8.45859	9.21873	12.43	12.3558	7.95848	12.1121	12.1574	12.3457	7.78764	12.4018	7.95848	12.3103	12.4889	12.6556
AAEL000016-RA	12.668	12.6103	12.7701	12.6865	12.4689	12.888	12.6713	12.6657	12.5969	12.924	13.0543	12.8388	12.7746	12.6569	12.712	12.7048	12.793	12.7506	12.7373	12.762	12.7655	12.7297	12.6549	12.578	12.7166	12.8249	12.9314	12.9243	12.752	12.8141	12.7017	12.6074	12.7897	12.758	12.699	12.6505	12.6847	12.7566	12.6732	12.7562	12.7597	12.7356	12.6538	12.5604	12.7105	12.7197	12.6684	12.745	12.5796
AAEL000017-RA	11.3566	11.4017	11.4414	11.5148	11.5116	11.3788	11.5297	11.6913	11.5862	11.9171	10.9941	11.1662	11.9124	11.6167	11.5975	11.8036	12.1579	11.671	11.0796	11.0934	11.2933	11.0291	11.2094	11.134	11.0827	11.1113	11.048	11.2867	11.0396	11.1946	11.2879	11.3624	11.3486	11.2909	11.5393	11.2316	11.5393	11.3265	11.3831	11.5431	11.2686	11.359	11.3799	11.2536	11.3051	11.3525	11.4385	11.7011	11.7726
AAEL000018-RA	7.01351	6.02847	5.58464	7.26238	11.4504	7.13933	10.0215	10.902	10.5663	4.81523	8.49467	8.83929	9.86912	8.92222	10.1249	9.80193	11.8042	8.67296	12.6767	7.66527	6.02514	9.41572	7.17407	8.32708	8.3133	9.82672	6.03899	9.77388	7.97044	8.15176	9.80372	8.73915	6.70588	8.50692	9.38687	8.95352	7.69766	10.2714	10.5442	6.79927	10.8719	6.26511	10.4237	6.65213	6.26511	6.79927	6.47811	10.0181	9.91442
AAEL000019-RA	12.7455	12.6999	12.761	12.6162	12.7674	12.6842	12.8446	12.7284	12.7404	12.5214	12.3144	12.2176	12.2336	12.1659	12.2047	12.6684	12.7788	12.7028	12.7757	12.7364	12.704	12.6092	12.7094	12.6771	12.6207	12.5723	12.6612	12.6926	12.5322	12.4315	12.4661	12.438	12.35	12.2559	12.798	12.7007	12.8424	12.843	12.8665	12.854	12.7336	12.8101	12.8214	12.7257	12.5979	12.3224	12.5537	12.5996	12.6133
AAEL000020-RA	12.8448	12.6306	12.67	12.6507	12.6171	12.7112	12.8111	12.6766	12.8147	12.7386	12.5903	12.6326	12.7088	12.6414	12.5656	12.7507	12.8608	12.8119	12.5797	12.7147	12.7307	12.7175	12.7713	12.884	12.7363	12.5973	12.747	12.8885	12.6236	12.641	12.5304	12.8237	12.8465	12.675	12.8021	12.7965	12.8259	12.6777	12.6179	12.8312	12.7686	12.851	12.7974	12.6667	12.795	12.74	12.7801	12.5819	12.6499
AAEL000021-RA	4.76081	3.65493	7.44884	7.13134	9.55189	7.60654	2.75641	7.7836	8.25496	6.83228	4.88973	8.00002	7.41901	7.6339	9.1044	8.38041	7.64401	6.59762	10.6284	8.22502	6.38576	8.87513	5.5561	8.0005	9.8955	9.66064	8.50352	7.50436	2.4851	6.84151	3.41709	5.33855	6.17473	5.4616	8.29185	9.53534	8.17913	8.20678	8.32903	3.72763	8.36917	8.91859	8.89695	8.59453	8.46965	3.72763	3.40625	8.24659	8.12536
AAEL000021-RB	9.90751	9.4715	9.74619	10.7449	10.8675	10.465	10.7271	10.9851	10.7023	9.83656	9.20263	9.353	10.9226	10.6401	10.4042	11.4936	12.043	11.3213	-1.05818	9.50978	9.68667	9.6371	9.22517	9.62848	9.74254	9.90758	10.0166	9.48285	9.06578	9.11853	9.06875	9.41058	9.51875	9.69309	11.3856	10.7098	11.0653	11.6954	12.0044	7.833	12.1112	12.3351	12.3321	7.6979	12.0504	7.833	7.6979	11.9453	11.712
AAEL000022-RA	12.7287	12.8043	12.4446	11.6905	11.381	10.5366	11.761	12.021	11.8426	13.409	12.0952	12.8933	11.493	10.1999	11.0392	11.909	11.1516	11.4317	11.7241	12.0197	11.5374	11.4908	11.4637	10.7106	11.6904	12.3481	11.63	12.2906	12.2455	12.0351	12.8319	12.5006	11.9372	10.603	11.1599	11.2806	11.1918	12.3546	12.3855	12.3434	12.4038	12.35	12.4564	12.3753	12.3453	12.3513	12.344	12.3792	12.3394
AAEL000023-RA	11.2318	11.0727	11.1168	11.3474	11.5064	11.3707	11.5466	11.4968	11.6356	11.4187	11.366	11.323	11.8963	11.7935	11.5988	12.1411	12.2814	11.9057	11.6538	11.6891	11.6167	11.4036	11.6486	11.5105	11.5558	11.5439	11.5937	11.5508	11.2098	11.2082	11.1712	11.5329	11.6298	11.5613	11.9936	11.6608	11.9559	11.283	11.2718	11.6045	11.3722	11.1854	11.4796	11.2695	11.2942	11.4055	11.4481	11.166	11.5105
AAEL000024-RA	12.1629	12.1878	12.2907	11.8443	11.9056	11.6871	12.1647	12.1406	12.0365	10.7689	10.8284	10.8366	9.44957	10.1363	10.0304	10.7353	9.93794	10.9226	11.7637	11.7639	11.5376	11.4692	11.5735	11.4644	11.4167	11.3975	11.5724	11.5313	11.5779	11.5455	11.5087	11.1342	11.1747	11.1504	11.2309	11.0046	11.319	11.8567	12.0973	11.8607	12.3861	12.4675	12.4877	12.1341	12.1567	12.1089	11.9538	12.0609	11.5716
AAEL000025-RA	11.2426	11.3756	11.2462	10.2695	10.1254	11.0548	6.95602	7.87184	6.95843	11.0858	6.21506	9.89344	8.35737	8.77144	8.93308	8.97391	8.77144	9.05563	10.3814	9.84693	7.58174	10.7078	8.38348	7.05489	6.06106	5.95277	7.03447	8.87645	9.71612	9.24106	8.94247	8.28356	5.46432	9.24457	8.34978	12.5083	5.28178	11.7139	11.8699	11.9142	11.4686	7.08984	11.4461	7.54178	7.08984	7.65503	7.54178	11.5275	11.4294
AAEL000026-RA	11.4602	11.4567	11.5785	11.6461	11.4053	11.5425	11.7087	11.8253	11.6216	12.3569	12.1874	12.2781	12.2078	12.2019	12.2621	12.2798	12.3787	12.239	12.2506	12.3843	12.4183	12.4083	12.2906	12.33	12.3198	12.5446	12.5283	12.4997	12.04	12.0097	12.0858	12.241	12.1137	12.0847	12.2244	12.7958	12.1858	11.4135	11.4171	11.6385	11.3074	11.6354	11.5984	11.6602	11.6827	11.6239	11.6385	11.6796	11.6643
AAEL000027-RA	9.1422	9.66244	8.87122	8.76377	8.71361	9.1593	9.0642	9.23684	9.16951	8.09189	9.01622	8.16349	8.90241	9.43114	8.63014	10.4902	11.0085	10.1181	2.73015	11.1101	9.384	9.96186	7.01309	7.55446	8.87862	9.0665	11.0778	6.81468	5.14573	9.0141	8.37346	9.04034	7.6597	9.38207	9.31842	8.84994	10.2657	10.4948	11.2406	7.40841	9.94071	7.02279	10.3905	7.29639	7.02279	7.50861	7.29639	10.7958	10.3905
AAEL000028-RA	12.8802	12.7773	12.9246	12.7116	12.8739	12.8439	12.7714	12.9085	12.8741	12.5124	12.7064	12.5998	12.3057	12.3454	12.3831	12.7236	12.644	12.6666	12.8291	12.8052	12.7756	12.7731	12.6871	12.7994	12.7023	12.7581	12.7431	12.5732	12.7038	12.8979	12.7558	12.4246	12.607	12.726	12.7018	12.9456	12.606	12.8891	12.9089	12.8836	12.8474	12.8868	12.8712	12.7682	12.9093	12.9098	12.8407	12.6979	12.8854
AAEL000028-RB	12.8024	13.4193	13.2623	12.8516	12.8637	12.6912	12.7156	13.2573	12.4587	13.853	12.8894	12.3882	11.8208	12.0173	12.2722	13.3792	13.1842	13.4317	13.1125	13.1436	13.0047	13.4473	12.9741	13.1263	12.775	11.9123	12.464	12.9013	13.224	13.2725	13.4964	12.9311	12.6019	12.1073	12.5911	13.3107	12.5401	13.068	13.0766	13.0605	13.0305	13.0638	12.9847	12.9614	13.0831	13.0892	13.0179	12.87	13.0296
AAEL000029-RA	10.4577	8.46518	10.2771	7.75999	9.2482	9.09736	7.06114	8.05487	7.91901	7.6171	10.2035	10.1958	7.22654	8.66428	9.21552	10.1865	10.1475	7.73499	3.64152	8.96284	9.9438	11.0377	6.17665	6.90725	9.56255	10.346	9.11886	9.44683	9.79132	9.7802	9.83725	10.029	9.59542	9.57776	5.63392	7.76355	7.77017	10.7649	10.7248	7.0716	8.56027	6.7285	10.4552	6.97025	6.7285	7.16328	6.97025	10.608	10.7752
AAEL000030-RA	12.4641	12.4554	12.4895	12.5106	12.4141	12.4386	12.542	12.5292	12.5993	12.1769	12.065	12.062	12.0306	12.1395	12.1243	12.359	12.4224	12.3017	12.0466	11.9991	11.9497	12.196	12.1316	12.2109	12.2697	12.0975	12.0717	12.2326	12.1422	12.3113	12.1956	12.2822	12.0262	12.3486	12.2818	12.1493	12.2412	12.4682	12.4295	12.5197	12.5388	12.6	12.5808	12.4148	12.4529	12.4871	12.4956	12.3623	12.3643
AAEL000031-RA	6.03489	4.76064	5.64614	6.75528	5.66602	6.98759	7.55659	7.31497	6.11147	7.19783	7.12442	6.7061	6.50907	6.595	6.81909	8.29617	7.77572	7.12442	8.82887	10.3131	10.1231	9.78201	2.47583	9.59482	8.20656	9.60629	10.7452	7.54572	5.86854	6.39697	6.06472	4.92451	6.38442	5.36114	7.55535	7.42929	6.95137	7.99685	7.6955	4.99306	7.32069	4.6366	8.18224	4.88638	4.6366	5.09046	4.88638	6.79459	7.67715
AAEL000032-RA	13.0039	13.0597	13.0531	13.009	13.0101	12.9925	13.0009	13.0505	13.024	13.0634	13.0418	13.0544	13.0576	13.0446	13.051	13.0683	13.0653	13.0644	13.0817	13.0718	13.0817	13.0814	13.0812	13.0815	13.0814	13.0816	13.0817	13.0802	13.0419	13.0301	13.0531	13.0011	13.0041	12.9908	13.0708	13.0507	13.0431	13.0565	13.0546	13.0546	13.0375	13.0389	13.0421	13.0775	13.044	13.0412	13.0163	12.9952	12.9635
AAEL000033-RA	11.9407	11.7761	11.9342	12.2004	12.1754	12.0733	12.0142	12.1719	12.1466	12.4428	12.5442	12.6125	12.6324	12.5829	12.5327	12.4271	12.2033	12.3791	12.4778	12.4777	12.4238	12.4185	12.5407	12.5229	12.5798	12.4275	12.4992	12.6684	12.5248	12.4819	12.4355	12.7414	12.6969	12.5444	12.4099	12.4693	12.5263	12.0314	12.0868	12.0155	11.9829	11.9852	12.1259	11.8887	12.0246	12.0101	12.0375	12.1657	12.2314
AAEL000034-RA	11.9624	11.8887	11.8224	11.8619	11.7894	11.8335	11.4784	11.4836	11.6572	12.1438	12.2628	12.2073	12.2073	12.1236	12.1391	11.5519	10.495	11.7022	12.0222	12.1007	12.0266	12.0788	12.1683	12.0669	12.1518	12.3496	12.3086	12.1791	12.3485	12.3379	12.354	12.265	12.2697	12.3952	11.8943	11.4745	11.9698	11.615	11.1838	11.9524	11.5092	11.9164	11.6325	11.696	11.8942	11.719	11.9662	11.6383	11.6296
AAEL000035-RA	11.7367	11.8536	11.875	11.818	11.9911	11.3933	12.243	12.3966	12.1163	11.5527	11.2798	11.0604	11.6502	11.7031	11.5882	12.2607	12.4364	12.0904	11.9621	12.1671	12.0414	12.0488	12.0978	12.0488	12.0488	11.855	11.9945	11.881	11.1611	11.2836	11.3835	11.5192	11.5267	11.5632	12.2096	11.8831	12.1742	12.0282	12.1183	11.8726	12.1353	12.0972	12.0958	11.6501	11.4577	11.4481	11.4154	12.0474	12.1117
AAEL000036-RA	9.29928	9.73298	9.4791	10.0996	10.3236	10.1883	9.7173	10.1309	9.91721	9.70901	8.81698	8.39569	10.1447	10.3216	9.94726	10.5799	12.2383	10.5241	8.67253	9.58648	2.33002	8.19496	7.35599	4.97669	7.97459	3.93903	6.10035	5.21255	8.54584	9.12528	8.59812	8.19786	8.32537	8.26232	11.0619	10.2282	10.1887	11.1069	11.2285	8.42855	11.8484	8.04526	11.7505	8.3463	8.04526	8.50422	8.3463	11.1995	11.2162
AAEL000037-RA	12.7177	12.9289	12.9192	12.8655	12.825	12.8172	12.9055	12.9185	12.9441	12.4114	12.0922	12.2653	11.8361	11.8622	11.9008	12.5243	12.4608	12.5555	12.7179	12.7661	12.7207	12.7508	12.7265	12.7886	12.6467	12.5459	12.5463	12.4904	12.6816	12.53	12.5476	12.4746	12.4418	12.4947	12.6039	12.5778	12.5737	12.8575	12.8529	12.8175	12.8597	12.8381	12.8733	12.6238	12.8163	12.8255	12.8518	12.8541	12.8301
AAEL000038-RA	12.5311	12.4814	12.5543	12.531	12.5238	12.5215	12.4852	12.5652	12.3888	12.6623	12.4795	12.4004	12.3294	12.3014	12.3879	12.3869	12.5688	12.4661	12.5136	12.502	12.4562	12.4505	12.4275	12.3966	12.3914	12.2577	12.3059	12.4417	12.3182	12.4154	12.4158	12.3332	12.3989	12.3759	12.3807	12.4411	12.4136	12.5125	12.4673	12.5571	12.4056	12.5693	12.5132	12.4542	12.5545	12.548	12.5545	12.4325	12.5461
AAEL000039-RA	6.85427	4.9863	5.59408	7.44901	6.22747	8.12751	6.70024	7.22234	9.13256	5.75434	5.36621	4.06384	9.06669	7.26052	4.83054	7.5377	10.5661	6.4973	10.5452	8.53805	7.65558	8.0138	8.17638	10.5534	4.66287	9.62667	6.68168	6.8368	5.15087	7.53239	4.32673	5.62911	6.01724	5.4655	6.79884	6.73403	7.82405	9.0205	8.73365	5.54998	9.29284	5.1631	9.31114	5.46577	5.1631	5.62795	5.46577	9.21132	5.62795
AAEL000040-RA	12.206	12.1979	12.167	12.1891	12.2395	12.0429	12.3921	12.3807	12.4755	11.5813	11.7626	11.7266	11.6829	11.6451	11.6582	11.9322	11.848	11.8968	11.8438	11.9884	11.951	12.0718	12.0082	12.0193	12.0082	11.9315	11.8949	11.8466	11.9047	11.9362	11.9421	11.825	11.9975	11.8791	11.9968	12.0209	11.9871	12.2331	12.2214	12.1841	12.3236	12.2726	12.3179	12.1785	12.2454	12.2606	12.1841	12.1538	12.1613
AAEL000041-RA	9.19444	8.64944	8.76297	9.83823	9.40538	9.91497	9.79384	10.6836	8.67441	4.84166	9.04017	8.69843	9.61377	10.0312	9.50433	11.0849	11.4695	10.6554	10.8534	10.4733	4.35798	8.18803	10.0941	10.5333	8.63795	7.09696	9.17281	9.73661	6.86809	8.55442	8.08274	9.59914	9.85871	10.1203	11.1605	8.25418	9.35644	11.021	10.9356	7.52455	10.9018	7.19752	10.9018	7.45252	10.9881	7.59161	7.45252	10.8996	10.9082
AAEL000042-RA	12.3514	12.36	12.3802	12.3131	12.3935	12.3254	12.4359	12.5702	12.5331	12.6039	12.4146	12.5679	12.544	12.6905	12.6379	12.575	12.7288	12.5449	12.338	12.3899	12.4188	12.5569	12.4043	12.3685	12.4822	12.5323	12.5005	12.6286	12.5258	12.5745	12.5703	12.6642	12.5824	12.5638	12.5744	12.3668	12.5379	12.4289	12.4391	12.4131	12.4071	12.2491	12.4294	12.3136	12.4126	12.4104	12.4508	12.4385	12.4666
AAEL000043-RA	9.0653	8.73961	9.39742	10.2105	9.74728	10.1106	10.1396	10.7238	10.9439	9.76752	9.41059	9.26511	10.7697	10.561	10.5949	9.94898	11.2997	9.83172	7.61052	6.07266	6.17348	10.8474	5.35242	11.1211	10.765	10.1071	11.5042	7.73539	9.26717	8.94962	9.78065	9.74175	10.0228	9.84798	10.0673	13.6695	9.73107	11.1272	11.0824	7.80627	11.1411	7.50925	11.0506	7.7402	11.2309	11.4714	7.7402	11.0634	10.3336
AAEL000044-RA	12.3016	12.1695	12.2672	12.3752	12.3472	12.3858	12.2383	12.215	12.0527	12.008	12.0799	12.1628	11.8606	11.9279	11.9971	12.3462	12.1959	12.1408	12.7039	12.4115	12.5021	12.0909	12.1255	12.0736	12.093	11.6648	11.9888	11.7151	12.3219	12.3391	12.3668	11.8623	11.8233	11.7594	12.2988	12.0741	12.2124	12.306	12.3151	12.1649	11.8961	11.462	12.0615	12.4171	12.3955	12.0319	12.3345	12.3372	12.4407
AAEL000044-RB	12.5104	12.5613	12.4798	12.8378	12.6533	12.7031	12.6101	12.632	12.6294	12.2113	12.2349	12.3228	12.3646	12.3731	12.2629	12.6255	12.7768	12.6961	12.8501	12.8819	12.8252	12.6831	12.7671	12.7013	12.7247	12.5063	12.4872	12.5869	12.4892	12.4702	12.4216	12.4037	12.1585	12.1275	12.659	12.7603	12.6807	12.5489	12.6233	12.4787	12.3723	12.2562	12.4107	12.7518	12.7672	12.4224	12.5936	12.7212	12.786
AAEL000045-RA	12.449	12.3724	12.4105	12.5133	12.3833	12.364	12.488	12.194	12.5195	11.8779	11.9759	12.0542	12.0897	12.0946	12.1254	12.3305	12.0815	12.1198	12.5114	12.4452	12.5336	12.433	12.5248	12.5029	12.5028	12.4316	12.4475	12.2855	12.0279	12.0294	12.2008	12.2296	12.1184	12.0359	12.4124	12.1546	12.2876	12.3205	12.2675	12.2684	12.4874	12.35	12.4101	12.3375	12.4825	12.4899	12.5119	12.285	12.3632
AAEL000046-RA	12.3244	12.2652	12.3384	12.2754	12.3823	12.0182	12.492	12.5873	12.2827	12.7112	12.6359	12.5222	12.5711	12.5714	12.5026	12.5992	12.6812	12.5674	12.7092	12.6455	12.6443	12.5847	12.6876	12.5422	12.5591	12.72	12.7031	12.8309	12.549	12.5539	12.437	12.4561	12.5293	12.5296	12.5651	12.4304	12.5335	12.4004	12.3959	12.382	12.381	12.2365	12.386	12.0446	12.1803	12.3835	12.2922	12.2802	12.2981
AAEL000047-RA	8.20912	7.56611	8.67614	8.70038	7.1527	7.25685	9.23193	9.28109	8.75932	8.89414	8.04793	8.5213	7.97532	9.31836	8.67699	9.3495	10.3516	8.49528	9.50824	6.01495	5.62607	8.50595	9.72727	8.64635	9.66265	7.90156	9.26769	9.23317	7.50166	8.53745	8.39394	8.2537	6.37193	8.89419	9.76262	7.7396	9.60808	8.84773	8.07265	8.13378	8.95308	7.8613	5.50767	8.07265	7.68861	8.13378	8.07265	9.43192	8.43541
AAEL000048-RA	10.8136	10.3984	10.427	10.503	10.2788	10.9476	10.791	10.6709	10.6443	8.53313	10.5489	10.474	10.4567	9.92983	10.1343	10.0685	10.6423	10.5729	10.0098	10.3488	11.1717	11.1488	10.9543	11.0518	10.7845	11.2095	10.8609	9.97002	10.104	10.5104	10.6374	10.8568	10.8253	10.6085	10.1111	11.6036	10.4486	10.7919	9.4839	10.8639	10.8911	11.0469	10.7047	10.7015	10.9774	11.1	10.7047	10.0111	9.61671
AAEL000049-RA	11.8322	11.9793	11.8903	12.346	12.323	12.3324	12.5171	12.4818	12.4315	11.9501	11.7356	11.6937	11.8152	11.8643	11.8138	12.175	12.3357	12.0925	12.1965	11.9975	12.3649	12.3771	12.3158	12.1807	12.3445	11.9383	11.853	12.0782	11.7693	11.7247	11.719	11.8418	11.7233	12.0309	12.348	12.2455	12.3072	12.3816	12.3864	12.3877	12.4351	12.4896	12.4908	12.4207	12.4114	12.4266	11.9772	11.9526	12.1677
AAEL000050-RA	12.2872	12.2325	12.2283	12.1814	12.1898	12.2021	12.1589	12.2904	12.0845	12.2042	12.1663	12.1324	12.1415	12.0651	11.988	12.1385	12.2181	12.2087	12.1525	12.2634	12.3238	12.2172	12.2424	12.2277	12.1625	12.265	12.2795	12.23	12.0202	12.0527	12.0712	12.0743	12.0215	11.9564	12.2984	12.1529	12.2625	12.1039	12.1762	12.0937	12.2173	12.2211	12.2937	12.2583	12.2248	12.2164	12.223	12.1926	12.3318
AAEL000051-RA	10.7546	10.702	10.6206	10.4077	9.94993	10.5573	11.7312	12.0809	11.2212	11.0237	12.2812	10.8516	11.3862	10.3432	10.3231	9.3033	9.22249	9.45861	8.71419	11.3809	11.0594	11.5788	10.4058	10.8288	10.2069	11.482	11.2965	11.6071	10.7891	10.7539	11.2552	11.5841	11.1243	11.3848	9.75694	9.47355	9.44894	11.1698	11.2297	11.0737	11.3426	11.3692	11.3527	11.4303	11.3107	7.64492	11.2837	11.7254	11.2837
AAEL000052-RA	4.80497	9.04127	8.93289	8.43093	7.84463	9.23079	8.92122	9.20544	9.07538	8.42971	8.20742	9.61418	8.53596	8.22392	7.16703	10.0866	10.347	9.27839	9.95309	10.154	9.5626	9.42386	8.3641	10.8463	10.6141	10.4792	9.70389	8.6221	5.18659	7.59629	6.19356	9.12075	5.98734	7.16252	9.03114	7.04919	9.05708	8.54793	8.53427	3.32234	8.74638	8.69054	9.35835	8.67312	8.80481	8.77938	8.83657	8.44084	8.44376
AAEL000053-RA	12.0432	12.0313	12.0068	12.0239	11.9882	12.1506	11.7244	11.6525	11.7982	12.4689	12.6129	12.5954	12.4885	12.5168	12.5269	12.1307	11.9451	12.207	12.287	12.2115	12.3067	12.2413	12.2675	12.1931	12.176	12.3234	12.2591	12.2333	12.5751	12.618	12.532	12.3992	12.5056	12.6241	12.0333	12.0765	12.1456	11.7408	11.804	11.6331	11.9776	11.5339	11.9617	12.0792	11.9035	12.2827	11.9795	11.9874	11.9835
AAEL000054-RA	11.6895	11.9406	11.7759	11.4652	11.7835	11.5689	11.6418	10.6713	11.6432	11.2894	12.6947	12.5042	12.0512	11.6002	11.5592	11.4333	8.06125	11.0769	12.0429	11.9363	11.4041	11.3654	11.7215	11.8899	11.6197	11.6894	11.7303	11.0652	11.9696	11.641	11.5332	11.9889	12.3755	12.0042	11.1585	10.2666	11.2659	11.9182	11.624	11.5579	11.811	11.8354	11.5769	11.8875	12.0674	12.001	11.9092	11.9898	11.6362
AAEL000055-RA	12.4182	12.7011	12.6425	12.4955	12.5038	12.414	12.4714	12.5826	12.4106	12.6411	12.5952	12.595	12.6118	12.6017	12.5942	12.3847	12.4897	12.4441	12.1678	12.2532	12.2376	12.1746	12.2079	12.2748	12.3346	12.3177	12.2131	12.2788	12.5775	12.5902	12.5367	12.6913	12.7034	12.4874	12.482	12.4648	12.5477	12.4033	12.3845	12.4719	12.4543	12.5267	12.4726	12.5829	12.6604	12.6192	12.5886	12.5374	12.4845
AAEL000056-RA	11.5981	11.4779	11.1888	12.2559	11.4336	11.4385	11.4957	11.6212	11.9073	11.8726	10.4503	10.032	11.9208	12.1284	11.4727	12.7548	13.3168	12.6547	11.4807	11.2322	11.2404	11.3384	11.1563	11.3762	10.5404	11.0015	10.7814	10.2153	10.2908	10.7072	10.3201	10.4465	10.6522	10.3892	13.1959	12.8266	12.9384	11.6404	11.6942	8.5931	12.0458	11.74	11.6307	11.8268	11.6978	12.0927	11.8221	11.6705	11.6365
AAEL000057-RA	10.5451	9.71558	10.1344	9.67208	10.2266	6.66369	9.48349	8.79065	8.49978	9.80426	9.91019	9.78271	9.87172	9.66571	10.6048	9.58668	9.61047	9.48646	8.88807	11.5258	8.6646	10.5036	8.43918	9.52889	8.16095	10.3967	11.076	8.83674	10.067	9.41041	9.67492	9.95852	10.1703	9.81999	9.65437	8.62355	9.58581	8.77127	9.60782	10.358	8.76449	9.78356	9.73642	9.25424	8.34955	9.37767	9.07702	8.5267	8.20329
AAEL000058-RA	7.49562	8.81996	8.94782	10.1949	9.50725	9.21064	9.55341	10.0976	9.6752	8.67509	7.27732	7.849	9.84312	9.95483	8.1238	10.617	10.9428	10.0663	9.40128	8.61985	2.20988	8.19375	6.70892	11.1253	5.29832	10.2115	5.0541	4.09475	9.6208	8.26398	7.44862	8.30571	7.91424	6.487	10.9235	7.83357	10.0169	10.7365	10.6806	7.36328	10.7223	6.97395	10.6055	7.18697	6.80257	7.30781	7.18697	11.7455	12.3495
AAEL000059-RA	12.3336	12.3278	12.3152	12.2837	12.358	12.1647	12.3932	12.5075	12.508	11.1116	11.3449	11.146	10.9988	10.7865	10.8842	12.0456	11.8616	11.9867	12.1847	12.1502	12.1526	12.2216	12.2313	12.2258	12.2289	12.0748	12.0416	12.0264	12.0027	11.9995	11.9956	11.8133	11.843	11.8322	12.2988	12.1618	12.2728	12.1413	12.5438	12.0642	12.473	12.3704	12.5299	11.8404	11.9407	12.0657	12.4897	12.273	12.4719
AAEL000060-RA	7.03774	6.70515	6.07071	6.3649	8.24039	4.08714	7.44865	7.80497	9.03871	6.0635	7.37567	2.55068	7.43935	8.04669	7.60368	9.03199	9.63748	8.40834	7.54962	6.8211	5.42462	8.82467	8.86897	9.16025	9.36965	9.65534	9.99324	8.22185	4.34357	7.33119	8.2268	7.29021	7.49616	5.90791	9.78903	7.90838	8.54431	8.63013	8.99978	5.34725	9.1113	4.91697	8.90565	5.15119	4.731	5.28537	5.15119	8.5395	8.11896
AAEL000061-RA	9.29164	9.3308	9.01323	11.4571	11.4587	11.2564	11.1806	11.4293	11.4595	10.3419	8.36798	8.39946	11.7342	11.6798	11.1607	12.2201	13.3105	12.0042	9.85476	10.6907	7.5673	11.5507	10.3805	11.3228	10.8489	8.71952	9.98865	8.91542	9.5674	8.6517	8.94484	10.6169	10.4295	9.94757	12.8838	11.9551	11.9893	12.0774	12.0972	9.17669	11.8209	8.91091	12.1706	9.07935	8.77871	9.17669	9.07935	12.3447	12.0449
AAEL000062-RA	10.3719	9.36527	9.90336	11.6127	10.3524	12.4822	11.0533	10.6529	11.2704	5.96197	11.2088	11.304	11.3659	10.8658	11.5799	11.3222	10.8866	12.4	11.1756	11.5616	9.58762	11.2205	9.58334	10.4645	10.8888	11.8009	11.5069	9.57691	10.8563	10.6492	10.0316	10.5174	11.0421	11.4284	11.4839	8.50866	11.4667	11.7787	11.8223	8.85831	11.7387	12.1254	11.8416	8.76587	11.7731	8.81325	8.76587	11.7329	11.8259
AAEL000063-RA	8.05957	8.37089	7.19167	8.31917	7.48594	9.68172	9.20656	9.28473	9.1036	6.01593	7.93136	6.47589	10.265	9.51114	9.36329	10.0713	10.8939	9.83718	9.35675	3.1192	8.54932	5.23369	8.63895	5.86515	7.55987	6.91566	8.00777	6.76183	8.11365	7.95227	7.27718	6.68056	8.57247	7.38534	10.4113	9.62839	8.84874	10.1701	8.26658	7.03887	10.623	6.69683	8.59866	6.9365	6.55342	6.9889	10.5824	10.283	7.92064
AAEL000064-RA	12.6381	12.5138	12.5438	12.3562	12.3128	12.4616	12.4611	12.5114	12.3969	11.9201	11.9136	11.9442	11.6205	11.7271	11.6911	11.6762	11.6072	11.8443	12.0357	11.8858	12.0075	11.8692	11.8441	11.8652	11.8521	11.9635	12.0388	11.8913	12.2606	12.2994	12.3269	11.9923	11.8849	11.9616	11.8115	12.0123	11.9817	12.339	12.3453	12.4351	12.3109	12.4411	12.3161	12.6862	12.5229	12.4243	12.5422	12.6173	12.5263
AAEL000065-RA	11.3969	10.6313	11.1153	12.2699	12.4238	11.9382	10.6371	12.1538	11.9603	12.4084	12.2068	12.3034	12.4555	12.8256	12.6325	11.2744	10.6605	11.016	10.1093	10.8265	12.056	11.795	12.5291	12.2298	11.7879	11.2034	12.2651	13.0916	11.4284	11.2782	11.4551	13.6061	13.6052	12.5134	11.5714	11.1319	10.7992	11.9376	11.8923	9.01986	11.9775	11.9325	12.0358	12.1064	12.0776	8.97884	12.0907	12.0434	12.1479
AAEL000066-RA	9.0958	7.35037	7.80031	7.58359	9.45308	7.03448	8.8048	10.2286	8.81154	8.38872	3.898	6.82353	7.71934	8.96556	8.18566	9.87929	11.0042	7.9529	10.4521	10.2157	7.93607	8.86902	8.89778	9.48909	9.09666	8.43515	10.2101	10.083	8.12594	5.71991	8.1893	8.27925	7.99301	8.70357	9.40254	7.05644	9.26932	9.22651	10.1977	7.18064	9.46764	6.82755	9.34131	6.99396	6.6994	7.13706	6.99396	9.65508	10.3161
AAEL000067-RA	9.79271	9.5347	9.43199	10.3284	10.0903	10.3584	9.79389	9.94063	9.9247	9.94457	8.77768	8.82985	10.3635	10.449	10.1972	10.7536	11.6903	10.4988	4.03344	2.44522	9.83963	7.9375	8.91292	4.11548	9.69197	5.55376	6.65685	9.33792	9.01469	9.47472	9.35717	9.18504	9.3062	9.34436	10.0978	9.53591	10.1403	11.4337	11.3929	8.40756	11.4359	8.11299	10.7947	8.27083	7.99238	8.40756	8.22087	11.3929	10.9484
AAEL000069-RA	5.99349	7.77884	7.70521	8.39202	8.55296	8.79522	8.97631	9.46043	7.52474	7.44757	8.40362	7.50485	8.57073	8.99638	6.69752	9.35947	9.98643	8.80589	5.00812	9.5858	6.404	3.84534	7.10755	4.16747	2.82674	8.57951	8.3799	2.39154	6.59083	8.11245	5.59833	6.87599	7.67725	7.10832	8.27623	7.79096	7.95965	8.98281	9.70816	6.95082	9.66267	6.61868	10.1789	6.79611	6.48407	6.90141	6.73981	9.752	10.5041
AAEL000070-RA	12.2904	12.1582	12.2304	11.9924	12.1126	12.1973	12.0129	12.0633	11.95	12.5844	12.5727	12.6343	12.4575	12.4305	12.5102	12.2507	12.1952	12.338	12.4294	12.2688	12.2798	12.3874	12.3157	12.2248	12.3252	12.3507	12.342	12.3928	12.6403	12.526	12.4548	12.6008	12.4229	12.5745	12.245	12.3757	12.3852	12.1233	12.0994	12.1521	12.0885	12.1479	12.0797	12.0349	12.2589	12.0641	12.2689	11.9936	12.2145
AAEL000071-RA	9.70285	9.17413	9.68685	9.05694	10.3474	9.88448	11.0129	11.6213	10.9388	9.49022	7.98818	7.39031	10.2133	9.6564	9.19523	11.3527	12.4111	11.3612	7.43138	8.55919	10.4253	9.92695	9.89855	7.62593	8.73254	11.6547	10.1945	8.87215	10.2467	8.51776	8.28602	8.72844	7.55043	8.68239	10.9755	10.3315	11.0957	11.2077	11.5534	8.31933	11.2574	11.2337	11.2147	8.20266	7.96941	8.28201	8.16036	11.1553	11.2199
AAEL000072-RA	11.0005	9.31871	9.32806	11.0382	10.103	11.6242	10.3821	10.4267	11.2173	9.56351	8.53288	9.39907	11.8846	10.8953	10.201	12.3699	13.5962	11.6795	10.6855	9.02742	11.0663	9.60075	10.9194	10.5403	8.769	7.46006	9.82407	8.63371	8.73886	10.2778	9.31141	9.43343	9.32815	9.59619	12.7947	10.5244	12.1028	11.4894	11.4775	8.78095	11.4305	8.53618	11.5485	8.70627	11.5631	8.78095	11.6382	11.5203	11.3743
AAEL000073-RA	11.4363	11.0742	11.1895	10.5926	10.0386	10.8373	11.0301	11.499	11.6842	9.98588	9.74613	10.0082	11.1568	10.3934	9.70051	10.8608	12.4428	10.777	9.76295	9.67622	11.2186	10.582	11.0784	11.3172	11.2287	11.4317	10.5185	11.9268	9.90335	10.4075	10.3899	10.6344	11.0832	10.8225	10.7362	12.4105	9.74702	10.8994	11.5504	11.3917	11.3169	11.4501	11.4907	10.8453	11.0698	7.84079	11.1437	11.6166	11.2893
AAEL000074-RA	12.8072	12.8405	12.7893	12.7201	12.7879	12.7568	12.8413	12.8192	12.862	12.7052	12.5232	12.5294	12.159	12.3066	12.3305	12.6111	12.6576	12.5589	12.7297	12.7281	12.7259	12.6809	12.7326	12.6913	12.724	12.5788	12.6566	12.6328	12.7926	12.7429	12.6084	12.5482	12.6765	12.6297	12.6737	12.6412	12.7278	12.8347	12.8551	12.7777	12.8446	12.8188	12.8672	12.5535	12.7691	12.8104	12.6492	12.8146	12.8306
AAEL000075-RA	9.68685	9.41762	9.1313	9.82708	8.27541	10.4324	10.0962	10.1199	10.4063	8.68336	7.62263	8.77907	10.4852	10.1648	10.2391	10.8807	11.8717	10.8252	11.0451	6.92967	10.3712	6.33473	9.99592	8.77637	9.44125	7.50618	9.84108	8.48771	7.99787	8.89698	7.89364	8.94135	8.54044	8.15648	10.5465	13.0029	10.0104	10.5054	10.3378	7.30775	10.6821	6.98801	10.3401	10.5811	10.4633	10.6484	7.13692	10.5229	10.3695
AAEL000076-RA	12.601	12.5148	12.4694	12.5029	12.671	12.3457	12.5572	12.6659	12.542	12.8378	12.7009	12.7102	12.5622	12.6587	12.626	12.5346	12.6272	12.5413	12.4981	12.3403	12.4107	12.5431	12.5117	12.5313	12.5493	12.5589	12.6076	12.5847	12.7147	12.6794	12.736	12.8859	12.7637	12.7633	12.6012	12.5709	12.6059	12.6303	12.6235	12.6246	12.4401	12.5031	12.5805	12.3436	12.5081	12.4262	12.5733	12.4368	12.5739
AAEL000077-RA	13.0064	13.9737	12.8969	12.781	12.9534	12.4441	12.0426	12.7283	12.3926	13.0026	13.2119	12.9936	13.2163	12.3568	13.4096	11.7011	12.7757	12.1814	11.8253	11.1102	11.9774	12.9924	13.5844	13.2468	13.6712	12.5072	12.2898	13.4434	12.8227	13.2621	13.0377	13.7048	13.8289	10.221	12.4427	11.5568	13.9734	12.97	12.9647	12.9655	13.0027	12.9901	13.0004	12.9623	12.9785	12.9849	12.9712	12.9688	12.972
AAEL000078-RA	11.0261	10.0039	10.8122	11.4457	11.5774	10.8502	11.3334	11.1978	11.4917	11.7512	10.2477	10.433	11.6878	11.7914	11.6177	12.04	12.6286	11.7874	11.1957	11.3461	8.07546	10.3311	10.8139	10.8947	10.8077	10.9975	10.438	10.7038	10.641	10.5198	10.5578	10.8308	10.7362	10.9352	11.7221	10.879	11.5931	11.3006	11.1299	11.2379	11.314	11.3633	11.2012	11.5609	11.5347	11.5056	11.1662	11.3006	10.9769
AAEL000079-RA	12.6504	12.5189	12.1681	11.4604	12.6603	11.9722	11.9977	11.0238	11.1265	12.0641	13.1405	13.1712	12.2831	13.2959	13.3798	10.9488	10.1276	11.7558	11.8242	12.7766	12.0971	12.2191	12.316	12.5273	11.8987	12.6326	12.6326	12.6875	12.6037	12.6538	12.8168	12.3918	12.353	12.8091	10.8546	11.7668	11.5814	12.1539	12.1507	12.1403	12.1609	12.1172	12.1092	12.2782	12.1704	12.1673	12.1972	12.2094	12.1873
AAEL000080-RA	12.9063	12.9454	12.9128	12.698	12.6832	12.8944	12.3247	12.1959	12.2639	12.3813	12.4282	12.3244	12.1919	12.3211	12.3143	12.0563	12.0991	12.0507	12.6046	12.6153	12.4611	11.9035	11.8924	11.8603	11.8465	11.9385	11.8572	11.9152	12.4319	12.5418	12.5523	12.2346	12.2032	12.3063	12.1765	12.0635	12.1935	12.8786	12.8771	12.8666	12.8719	12.8941	12.8609	12.8444	12.863	12.889	12.4761	12.5101	12.3758
AAEL000081-RA	12.8642	12.6668	12.714	12.9184	12.9103	12.8919	12.8349	12.7875	12.7864	12.9089	12.924	12.9444	12.9495	12.9286	12.9389	12.8396	12.8771	12.8504	12.8084	12.8004	12.8256	12.926	12.935	12.9328	12.8672	12.897	12.8763	12.7859	12.9479	12.6437	12.8249	12.8819	12.8868	12.8652	12.8958	12.8921	12.9482	12.7996	12.6482	12.8656	12.7076	12.7865	12.6454	12.8911	12.8574	12.8633	12.8795	12.8352	12.7884
AAEL000082-RA	9.85591	9.4227	9.74366	10.275	10.073	10.5452	10.2064	10.0022	10.3443	10.1276	9.11062	9.64247	10.7146	10.4308	10.2427	10.8974	11.7845	10.6644	9.26752	4.22491	5.26564	8.4708	9.43923	9.58321	6.86931	7.1229	8.57031	7.00537	7.56326	8.70112	9.53862	9.0274	7.99098	9.28103	10.1876	9.75409	10.5833	10.264	10.3519	8.12565	10.0783	11.228	10.8577	7.96713	11.1764	8.08825	7.96713	10.8183	10.2408
AAEL000083-RA	11.8494	11.8537	11.6183	11.7778	11.6048	11.8676	11.5948	11.7277	11.6824	11.8867	11.9449	11.8709	11.9358	11.9829	11.954	11.7671	11.6598	11.6382	11.8381	11.6562	11.78	11.4771	11.4449	11.4269	11.485	11.4866	11.3563	11.332	11.7661	11.7328	11.778	11.5251	11.6603	11.6269	11.8156	11.9856	11.7519	11.7679	11.8049	11.7983	11.7545	11.7719	11.6762	11.7383	11.7785	11.7785	11.6593	11.4205	11.8075
AAEL000084-RA	12.8058	12.8858	12.8828	12.7209	12.7153	12.7759	12.5345	12.8758	12.8617	12.8203	12.7062	12.8417	12.8316	12.8577	12.7981	12.7182	12.8692	12.7745	12.7675	12.7708	12.7658	12.7819	12.7752	12.8168	12.7286	12.7888	12.6708	12.8114	12.8482	12.8477	12.7491	12.7197	12.5734	12.795	12.7517	12.8357	12.7214	12.8198	12.6984	12.7386	12.8229	12.7707	12.7531	12.848	12.725	12.8009	12.774	12.7397	12.6405
AAEL000085-RA	10.4507	11.1392	11.2279	10.5319	10.9003	9.91721	11.1808	11.1236	10.4744	12.2423	11.2568	10.6978	10.8685	11.2965	11.1205	11.3174	11.5518	11.5636	11.7522	11.5428	11.6149	11.1843	11.4386	11.3305	11.312	10.4642	11.1979	11.5181	10.9118	11.3561	11.1269	11.3281	10.9857	11.0306	11.1604	10.8876	11.4046	10.6852	10.5773	10.8174	10.8792	10.9027	10.4997	11.0715	11.4298	11.4974	10.7418	10.8718	10.2695
AAEL000086-RA	8.54243	10.2094	6.58889	9.03368	9.09973	10.6247	10.7557	10.6468	9.87933	7.85874	10.5982	9.75777	10.4155	8.85092	10.0185	10.4546	11.6399	11.2105	6.90959	9.00966	10.4929	9.92027	10.3338	11.3629	9.88754	9.30931	10.4341	11.2956	10.3116	8.92535	8.79637	10.7987	10.5388	10.5903	11.3084	9.56738	9.97722	10.5876	10.5235	7.83351	10.1603	7.55768	10.5276	7.72485	7.46172	7.83351	11.0012	10.57	10.6348
AAEL000087-RA	12.5171	12.4546	12.5043	12.4098	12.3964	12.2865	12.3723	12.3623	12.2489	11.37	11.5872	11.4494	11.3181	11.0845	11.2054	11.4463	11.1909	11.4576	11.3021	11.7474	11.6773	11.8128	11.8542	11.7293	11.9251	11.8586	11.7866	11.8671	11.864	11.907	11.8692	11.7512	11.7856	11.6752	11.4241	11.2036	11.6122	12.2085	12.3204	12.2465	12.6161	12.4635	12.554	12.2538	12.4255	12.2977	12.2951	12.379	12.4183
AAEL000088-RA	12.3859	12.3414	12.2916	12.5092	12.438	12.5636	12.4355	12.2317	12.3913	12.2827	12.6462	12.4412	12.4909	12.5397	12.5143	12.4742	12.3747	12.4762	12.3254	12.4054	12.3183	12.4566	12.5176	12.649	12.2977	12.6065	12.5347	12.4669	12.4261	12.3933	12.262	12.7766	12.5528	12.3469	12.5146	12.1946	12.4648	12.3354	12.3964	12.5244	12.3668	12.5476	12.5222	12.5171	12.5237	12.2435	12.4332	12.3075	12.393
AAEL000089-RA	8.52578	8.38363	9.04841	9.30041	9.25039	8.05916	9.61379	9.62528	9.40422	9.49667	8.59737	8.12288	9.85001	9.57727	9.75659	10.5805	10.8847	10.4425	9.35577	8.43845	9.47628	6.73864	7.9979	7.98381	8.24031	5.16266	4.85843	3.68555	9.24246	8.49135	8.40804	8.63169	8.9659	8.05102	10.1303	8.96496	9.74125	11.0351	8.60743	8.34557	10.8061	8.0943	9.0299	8.26836	7.99499	8.34557	8.18496	10.7849	7.27278
AAEL000090-RA	12.8327	12.9111	12.9196	12.7123	12.9222	12.8802	12.8915	12.8455	12.9352	12.8374	12.8785	12.9441	12.8447	12.8144	12.8373	12.8592	12.7931	12.8523	12.8794	12.9	12.8957	12.839	12.8916	12.9148	12.843	12.923	12.8993	12.9013	12.8825	12.8595	12.8542	12.8133	12.8899	12.8109	12.8455	12.846	12.8943	12.8578	12.8394	12.8845	12.8553	12.8748	12.8431	12.9302	12.9302	12.9278	12.8906	12.8258	12.8809
AAEL000091-RA	12.7158	12.7097	12.6298	12.7243	12.6852	12.6758	12.66	12.5947	12.6695	12.817	12.8278	12.806	12.6594	12.7663	12.7695	12.7042	12.7188	12.7146	12.6572	12.6332	12.6197	12.6105	12.5782	12.5778	12.6401	12.7722	12.7352	12.5853	12.7715	12.7337	12.7602	12.5903	12.7076	12.7358	12.7414	12.836	12.6852	12.6275	12.6377	12.6565	12.6114	12.6478	12.6435	12.6912	12.7336	12.6975	12.6961	12.7377	12.739
AAEL000092-RA	12.3613	11.5628	11.5408	12.0186	12.5042	11.7295	11.7659	11.9462	11.8034	12.0455	11.011	10.9358	12.4166	12.5056	12.3771	11.9133	12.4529	11.9915	10.7598	11.0371	11.1148	12.5769	12.8248	13.096	12.4364	10.6279	10.9015	11.2379	10.326	11.1268	11.131	11.8139	12.2043	12.5865	11.9065	11.7842	12.3623	11.8243	11.842	11.8298	12.4849	12.4862	12.4808	12.3985	11.9134	8.91455	11.8048	11.7008	11.7423
AAEL000093-RA	12.4427	12.4374	12.4053	12.2258	12.2564	12.2917	12.0363	11.8592	12.0366	12.4052	12.649	12.6003	12.3692	12.4633	12.5373	12.0994	12.0484	12.2592	12.3226	12.247	12.3353	12.2425	12.1786	12.2577	12.2066	12.3506	12.2499	12.2245	12.6203	12.4812	12.518	12.3854	12.2236	12.4197	12.033	12.4277	12.1294	12.2034	12.1798	12.2052	12.3994	12.2291	12.23	12.207	12.1853	12.2851	12.1817	12.3093	12.1381
AAEL000094-RA	11.9402	12.1084	12.1227	11.1103	10.3932	10.3682	9.37966	9.49671	9.37187	8.53224	6.53571	8.74688	10.2653	10.7082	10.0242	10.6089	12.7038	10.3838	8.09973	6.7307	9.79617	8.91626	9.84705	8.44553	10.3796	9.37656	9.17967	9.93723	7.57909	9.8188	8.67831	9.74249	9.68759	10.2603	10.4582	8.91438	10.4904	11.9402	11.8956	9.3571	12.0846	9.14197	10.8945	9.25575	9.01226	9.3571	9.21936	11.9302	11.91
AAEL000095-RA	9.47518	8.52458	9.6854	9.81495	8.78103	10.469	10.276	9.77868	10.1172	8.84615	9.40916	7.77093	10.1964	9.60743	8.95808	10.322	11.3143	9.73555	8.65771	7.31135	2.14073	5.23777	4.81284	9.34383	9.25422	6.6886	8.48254	4.72996	9.28964	8.73124	9.72773	8.04571	8.91001	9.08748	9.73756	8.73926	10.2274	10.4409	10.5533	7.26358	10.4286	11.0012	10.657	7.14768	10.6384	7.26358	7.10617	11.2395	11.3009
AAEL000096-RA	11.4851	11.3351	11.1912	9.03457	8.79238	10.2729	9.2556	10.3016	9.09863	6.58943	9.3055	9.65138	7.60319	9.18619	8.44815	12.1298	9.63751	9.54791	9.71547	7.91089	11.5176	9.91591	10.3842	9.64813	9.50047	10.2825	10.8128	11.1733	8.92566	10.2197	10.3617	9.44651	9.83469	9.96343	10.1746	9.05885	9.22932	11.2529	11.2491	8.6349	11.2244	11.3997	11.2914	8.57061	8.30253	8.6349	8.50155	11.2069	11.1667
AAEL000097-RA	9.00352	8.35878	8.91512	10.9311	8.38067	10.7828	10.7912	10.7954	11.451	10.5428	9.23856	7.85422	9.98656	10.2205	9.93253	10.8107	12.6614	10.629	10.2905	7.65471	12.6114	9.53218	10.9639	10.0655	10.2044	9.56655	9.23637	9.71692	9.38032	9.80675	9.01082	9.63343	9.78129	9.48144	11.8308	8.40478	10.7293	11.29	11.2496	8.70714	11.195	8.46854	11.2115	8.61225	8.38742	8.70714	8.57834	10.8138	11.2806
AAEL000098-RA	9.60147	9.60469	9.83236	10.7022	10.7488	10.2616	10.6632	10.9357	10.9426	10.7531	7.14454	8.12263	10.2682	11.0682	11.0405	11.2932	13.0305	11.3185	9.04006	8.78232	8.39573	8.95533	9.99394	10.0538	9.734	8.99684	8.24537	8.86643	10.6159	9.80065	8.38609	10.0754	8.48138	8.5779	12.0573	9.4922	11.0775	11.4246	11.4167	8.88499	10.8061	8.61562	9.74295	8.75995	11.5081	8.88499	11.6768	11.397	11.6218
AAEL000099-RA	12.7754	12.6599	12.6855	12.5552	12.5177	12.5413	12.6893	12.711	12.7246	11.9207	11.7204	11.7452	11.2108	10.9862	11.2074	11.3873	11.6558	11.6848	12.0378	12.0193	12.0428	12.228	12.2986	12.1066	12.1966	12.0341	11.8559	12.0475	12.3522	12.3025	12.3088	11.9066	11.9684	11.9605	12.0881	12.4493	12.1746	12.7148	12.8273	12.6836	12.8273	12.8242	12.8504	12.8333	12.8263	12.7854	12.3728	12.2874	12.4937
AAEL000100-RA	12.4575	12.4257	12.4305	12.541	12.7289	12.5495	12.6363	12.543	12.5639	12.5771	12.6623	12.5184	12.6956	12.7014	12.7042	12.7624	12.71	12.6872	12.7409	12.7396	12.7386	12.7125	12.6985	12.7285	12.7115	12.6348	12.6469	12.6551	12.4768	12.624	12.5805	12.6351	12.6906	12.6245	12.7293	12.7172	12.7571	12.5104	12.5201	12.4746	12.5323	12.5005	12.5307	12.6839	12.5193	12.4947	12.5063	12.5451	12.6056
AAEL000101-RA	12.473	12.3661	12.4575	12.4067	12.4056	12.3703	12.5302	12.4917	12.4195	11.8764	11.6679	11.6471	11.6238	11.6164	11.4103	11.8963	11.7925	11.6627	12.1907	12.1117	12.0512	11.6217	11.7646	11.7892	11.8451	11.7403	11.7687	11.6579	11.8261	11.8426	11.8119	11.7679	11.8142	11.6636	11.7366	11.1082	11.7314	12.1332	12.2302	12.1793	12.5447	12.5685	12.5562	12.6079	12.6604	12.6349	12.304	12.2719	12.3419
AAEL000102-RA	12.8603	12.8243	12.8611	12.8068	12.8677	12.8329	12.8516	12.898	12.9541	12.7477	12.7123	12.6952	12.7657	12.8052	12.7254	12.8916	12.9188	12.8627	12.9049	12.9073	12.9435	12.8039	12.7272	12.814	12.8635	12.8017	12.7994	12.8286	12.8432	12.8364	12.8571	12.8139	12.8499	12.8323	12.9225	12.937	12.8885	12.9243	12.9058	12.8923	12.7473	12.8737	12.8714	12.9089	12.864	12.8486	12.8372	12.7525	12.6505
AAEL000102-RB	12.8698	12.952	12.9463	12.9016	12.9028	12.8849	12.8934	12.9437	12.9091	12.8421	12.8318	12.7705	12.8125	12.7304	12.7322	12.9433	12.9067	12.8935	12.9349	12.9208	12.919	12.8956	12.9082	12.8781	12.9194	12.9291	12.9036	12.8899	12.8991	12.9209	12.9095	12.8916	12.8946	12.702	12.9339	12.9399	12.906	12.9742	13.0166	12.9195	12.9004	12.8817	12.9247	12.9513	12.8837	12.8743	12.8668	12.8634	12.8689
AAEL000103-RA	11.2885	11.2046	11.1187	11.082	10.9407	11.0799	11.0243	10.7448	10.7746	10.8251	11.1284	11.078	11.0392	10.9025	11.1418	10.79	11.0417	10.9786	11.497	10.529	11.2416	11.0618	10.9313	10.9879	10.97	11.0604	11.3684	10.8892	11.1331	10.9485	11.0208	10.7087	10.824	10.9481	10.5301	11.9994	10.9409	10.9894	10.9017	11.1551	10.6518	10.8134	10.9118	11.008	11.0691	11.3086	10.98	10.8584	10.98
AAEL000104-RA	8.98966	8.80178	9.21085	8.52958	9.21471	7.95435	7.42615	9.00826	8.71003	9.90183	11.6218	9.07705	7.86229	9.00743	9.26001	7.27089	7.27089	8.46138	10.0706	11.3387	8.86143	9.61036	8.83497	9.94427	11.0627	9.88367	8.3316	11.5964	10.717	10.0926	10.2223	9.49762	10.0444	8.87719	9.72766	8.70585	8.9542	9.43515	8.00489	9.30558	9.09123	9.45077	8.06351	8.91705	9.07138	10.1805	9.38491	8.80396	7.52361
AAEL000105-RA	12.9375	12.898	12.9307	12.7238	12.9041	12.891	12.9757	12.9938	12.9766	12.3504	12.1612	12.1241	12.0635	11.8932	12.0094	12.6369	12.6938	12.6479	12.9723	12.9182	12.9561	12.8969	12.8311	12.9495	12.8904	12.9235	12.9113	12.829	12.5657	12.6132	12.712	12.6654	12.5423	12.4368	12.8155	12.694	12.8181	12.8679	12.8647	12.8084	12.9393	12.9393	13.0592	12.8272	12.9578	12.9145	12.9948	12.9825	13.0896
AAEL000106-RA	12.178	12.0375	12.0808	12.1117	12.338	11.9512	12.0687	11.921	12.0748	12.4592	12.3067	12.3053	12.3352	12.4475	12.4085	12.3543	12.5047	12.2431	12.25	12.1719	11.9006	12.1298	12.1526	12.3476	12.0971	12.2612	12.2906	12.0509	12.2672	12.3481	12.3986	12.1923	12.2775	12.301	12.1528	12.1249	12.2615	12.1271	11.9293	12.1385	12.1118	12.1385	11.9674	12.1445	12.143	12.0602	12.1528	12.1241	12.1378
AAEL000107-RA	11.531	11.3343	11.4702	11.6469	11.7317	11.7597	11.8949	11.912	11.8091	12.3616	12.3519	12.4104	12.4555	12.4794	12.4716	12.3385	12.3878	12.3622	12.2519	12.2863	12.2416	12.2256	12.2369	12.3791	12.3354	12.3002	12.3024	12.3422	12.2906	12.2985	12.3279	12.2959	12.4207	12.4232	12.2453	12.3593	12.3769	11.6891	11.6373	11.9223	11.6451	11.7724	11.6216	11.6216	11.7085	11.6607	11.6462	11.6136	11.6034
AAEL000108-RA	10.1305	7.51039	8.8854	10.7278	10.129	9.47804	9.99196	10.1245	10.0279	11.1112	10.0844	11.5622	8.89222	10.5512	9.73427	9.91785	10.5469	9.56597	12.1492	10.2887	7.42794	9.11068	7.81489	7.41256	10.081	10.027	10.5208	8.73907	12.2577	9.75354	10.1375	9.89611	9.89748	9.14063	10.4909	10.299	8.96979	10.6047	10.7781	8.07615	9.93859	10.733	10.6857	7.98215	10.7237	8.07615	7.94864	10.4213	10.5941
AAEL000109-RA	12.64	12.4603	12.4398	12.5887	12.6747	12.5722	12.544	12.6846	12.6063	12.5732	12.545	12.6112	12.7188	12.6919	12.6911	12.7043	12.7322	12.7628	12.6682	12.694	12.6811	12.7435	12.6686	12.6479	12.6733	12.6649	12.6283	12.4977	12.4725	12.5809	12.5009	12.2228	12.7052	12.6354	12.7461	12.7178	12.7022	12.5007	12.567	12.5075	12.4683	12.5255	12.5627	12.5135	12.5876	12.6228	12.6707	12.7407	12.7284
AAEL000110-RA	11.7883	11.7587	11.6984	11.8793	11.8555	11.839	11.8263	11.7189	11.729	12.3215	12.4542	12.3991	12.3633	12.3911	12.4489	12.0262	11.8605	12.11	12.2745	12.4173	12.3303	12.3546	12.3116	12.3927	12.3559	12.3558	12.4199	12.5041	12.4414	12.5168	12.4872	12.449	12.4379	12.4441	12.1014	12.0108	12.1688	11.7781	11.7984	11.6772	11.9262	11.4249	11.852	11.6854	11.7766	11.7844	11.8046	11.9042	11.8655
AAEL000111-RA	12.7673	12.8422	12.9133	12.7432	12.8522	12.7797	12.8405	12.923	12.8932	12.4772	12.343	12.3664	12.0987	12.219	12.2653	12.739	12.681	12.599	12.6418	12.7243	12.6862	12.7366	12.6853	12.7784	12.7414	12.5856	12.5818	12.5141	12.6292	12.6674	12.4954	12.661	12.5433	12.5738	12.7271	12.7577	12.7164	12.9258	12.9338	12.914	12.9344	12.9263	12.9354	12.4448	12.7475	12.6932	12.8911	12.9124	12.8905
AAEL000112-RA	8.45535	8.15853	8.31241	8.2614	9.677	7.59783	9.28845	8.3035	9.25535	8.94232	9.7402	5.33577	8.83716	9.56154	10.2254	9.53676	10.2337	9.24877	7.80354	7.92888	7.44249	11.0036	10.276	9.7423	10.1934	9.85424	5.9958	8.73329	9.39411	7.70319	8.32334	8.88313	9.12408	8.89789	9.56998	8.3317	9.52436	9.9632	10.1102	7.36061	9.4849	7.10698	10.0879	7.2943	7.02132	7.36061	7.22342	9.47674	10.0651
AAEL000113-RA	8.66902	9.46394	7.49519	7.71561	8.82519	9.55581	7.31952	7.27537	7.21272	7.06742	9.85476	9.84764	7.83257	9.17478	7.71421	7.98326	8.13808	7.60954	10.722	7.37698	9.67312	8.8271	8.16794	9.3578	7.9962	8.2052	7.30514	8.78629	9.25906	9.02429	4.18217	6.81748	9.63037	9.09146	9.35612	5.80117	8.64877	8.1609	8.46937	6.94041	9.84549	6.68028	9.75411	6.83642	6.59295	6.94041	6.76114	9.55368	9.58048
AAEL000114-RA	9.65851	8.68249	9.36778	9.31695	10.3571	9.19077	9.60701	9.23483	9.39458	9.9067	7.64536	7.67033	9.11926	10.42	9.88416	10.4246	10.8732	9.64476	9.63557	7.27325	8.68546	7.62195	10.3498	10.9131	7.3842	10.8266	8.46708	7.98965	6.57705	9.49312	9.43787	8.20585	7.09418	9.40243	9.18497	9.52526	10.3659	9.53703	10.3237	7.67857	10.0711	10.5575	10.3694	7.61626	10.4567	7.67857	7.54979	9.22024	10.251
AAEL000115-RA	11.69	11.8565	11.8549	11.6754	11.6916	11.4998	11.9262	11.8506	11.83	12.4384	12.3203	12.3952	12.3834	12.4091	12.4632	12.0907	12.176	12.2935	12.3226	12.3704	12.2719	12.3292	12.3119	12.2566	12.432	12.4639	12.4233	12.4613	12.2612	12.3849	12.4075	12.3349	12.3267	12.3622	12.1452	12.0959	12.2804	11.8981	11.9812	11.8597	11.771	11.7929	11.8358	11.7458	11.6464	11.6943	11.654	11.7254	11.7099
AAEL000115-RB	11.7561	11.7016	11.6635	11.5757	11.5915	11.7955	11.762	11.8435	11.7496	12.2749	12.3907	12.192	12.408	12.3368	12.3534	12.274	12.0974	12.1713	12.3802	12.3397	12.2947	12.3198	12.3896	12.358	12.3715	12.5192	12.4912	12.5347	12.2372	12.2391	12.3129	12.3576	12.2234	12.341	12.2389	12.3063	12.1812	11.7799	11.7958	11.9175	11.6917	11.7491	11.6802	11.5882	11.7095	11.6316	11.703	11.6503	11.7079
AAEL000116-RA	11.3574	11.4074	11.5187	11.5206	11.4011	11.5533	11.2127	11.3834	11.4774	12.1692	12.0676	12.1284	11.9092	12.091	12.1897	11.6445	11.7216	11.7986	11.855	11.7176	11.6278	11.9441	11.9633	11.9522	11.9626	12.0045	11.9641	12.2271	12.0802	12.1453	11.9534	12.2181	12.2546	12.1381	11.7584	11.5382	11.7241	11.3504	11.4306	11.492	11.1582	11.4346	11.4649	11.1127	11.474	11.4557	11.5213	11.4372	11.5163
AAEL000117-RA	7.86535	8.27322	5.95459	7.86535	7.15883	7.48101	5.62336	6.31553	7.31677	5.12761	6.69135	7.98782	8.2569	7.15489	8.29363	7.46732	8.18081	6.36382	8.6282	8.76958	10.8136	7.14994	8.67282	6.93931	9.29266	6.39863	8.43614	9.60973	7.86344	9.59443	6.47417	7.72179	9.71581	8.90442	5.78232	10.1825	5.80063	7.96177	7.09877	6.18043	5.78914	5.87906	7.60655	9.41464	5.78914	9.62717	6.03982	8.82831	7.27403
AAEL000118-RA	11.3665	12.3401	11.5584	13.139	12.7107	14.1939	11.7411	12.9541	12.594	13.5451	13.529	14.1093	13.3444	13.3037	13.0696	11.2926	10.6098	11.7197	11.998	12.2976	12.7627	12.7205	12.8773	11.2094	11.8753	13.3604	13.123	12.774	13.4447	12.5657	11.2663	13.9931	14.3248	14.1303	11.6909	10.588	12.269	12.6469	12.6722	12.6505	12.6288	12.6324	12.6565	12.6128	12.6655	12.6616	12.6694	12.6549	12.7203
AAEL000119-RA	12.111	12.1768	12.04	12.0729	12.12	12.0702	11.9899	11.9688	11.9901	10.8182	11.3064	11.1595	11.1787	11.203	11.0067	10.873	11.0488	10.9471	11.2957	11.6234	11.6329	11.421	11.4728	11.5128	11.3939	11.3466	11.312	11.2216	11.6192	11.5805	11.5665	11.2767	11.2591	11.4385	11.4531	11.0017	11.201	11.9185	12.0837	11.9253	12.1355	12.0655	12.1821	12.0416	12.2894	12.3708	11.9484	12.0505	12.1204
AAEL000120-RA	9.7191	9.04775	10.4469	8.72242	8.24167	9.23655	7.05282	7.97433	9.13085	10.2652	7.84677	9.68412	9.32863	10.3509	8.14832	8.6414	9.93767	8.84241	9.37237	10.62	9.48073	9.14679	8.888	8.97821	8.97288	7.74424	10.2571	10.2869	9.34146	9.76166	9.61566	10.1907	8.82342	8.65609	9.62218	12.1765	8.22244	9.71401	9.6129	8.02716	10.5098	7.80709	9.58585	7.96928	7.73361	8.02716	7.90767	8.91308	9.43777
AAEL000121-RA	10.9016	11.9047	11.3723	10.3245	10.2906	10.6425	11.5528	10.913	10.9841	10.8156	10.6767	11.1445	10.641	11.7165	12.3164	10.3671	9.78547	10.5347	11.2628	11.9187	11.0732	11.0284	11.1604	11.9805	10.3521	10.6203	10.7625	10.2549	11.0762	11.0796	10.8579	11.3904	11.2923	11.1558	10.4032	10.3156	10.097	11.3424	11.2499	11.3893	10.8588	11.5731	11.2071	11.1988	11.1306	11.0871	11.2701	10.8776	11.1163
AAEL000122-RA	10.1331	10.8053	10.0161	12.0653	11.4321	13.1121	11.7978	11.8198	12.7048	12.0785	12.1797	10.8836	12.1737	11.9835	12.1857	11.9749	11.943	12.0214	11.4313	11.7628	12.351	11.3936	11.3619	12.0807	11.8176	11.5239	11.9784	11.2322	11.7161	11.7466	11.74	12.065	11.983	12.6924	11.1435	11.7532	11.802	11.6488	11.7873	11.8018	11.6837	11.6798	11.6251	11.594	11.8066	11.7943	11.7915	11.7747	11.8032
AAEL000123-RA	11.5765	11.7236	11.4235	11.7571	11.9525	11.816	11.7098	11.6346	11.6002	11.335	11.3346	11.3999	11.8255	11.5699	11.5268	11.3862	11.1765	11.5024	11.4405	11.6592	10.4811	11.2557	11.4279	11.433	11.3531	11.0769	11.1717	10.7184	11.0883	11.077	11.2697	11.4862	11.55	11.6075	11.5393	11.3131	11.5054	11.8561	11.9317	11.7697	11.5292	11.8855	11.8112	11.9818	11.8301	11.9186	11.3958	11.4436	11.5234
AAEL000124-RA	12.315	12.1532	12.2699	11.6172	11.698	11.6881	12.187	12.4212	12.1878	11.1198	11.2198	11.1758	11.2603	11.3769	11.0794	11.413	11.8566	11.5535	11.5998	11.658	11.7059	11.6712	11.6669	11.6262	11.6845	11.8618	11.9334	12.04	11.131	11.2346	11.3717	11.5727	11.4807	11.3521	11.5627	11.4219	11.6055	12.149	12.364	12.1003	11.94	12.0281	11.9283	11.9081	12.0591	11.8486	11.9365	11.9714	11.9909
AAEL000125-RA	11.65	11.8985	12.0068	12.3514	12.3913	11.9279	12.3295	12.4165	12.2666	12.9423	12.6416	12.6669	12.9221	12.8256	12.7642	12.931	12.9725	12.8891	12.8869	12.9141	12.8077	12.9433	12.909	12.9524	12.8537	13.0673	13.0171	13.0785	12.6701	12.6228	12.6113	13.109	12.9642	12.7473	12.8599	12.6984	12.812	12.1063	11.8902	12.2806	11.8397	12.1827	11.8921	12.1548	12.2733	12.1071	12.2791	12.0909	12.1359
AAEL000126-RA	12.5334	12.6053	12.5975	12.4727	12.6096	12.5168	12.5542	12.592	12.564	12.2124	12.4076	12.4117	12.2311	12.2993	12.4099	12.6006	12.4168	12.5618	12.6699	12.6585	12.6887	12.5125	12.5671	12.5798	12.4453	12.5151	12.4833	12.4581	12.4364	12.4187	12.407	12.367	12.3831	12.3335	12.5031	12.4414	12.4198	12.606	12.6223	12.5967	12.6749	12.7391	12.6599	12.5089	12.5443	12.5096	12.4922	12.4558	12.4775
AAEL000127-RA	11.3873	11.2084	11.5588	11.55	11.7191	10.8439	11.6181	11.4864	11.507	10.6327	11.158	11.0624	10.8894	11.2349	11.1302	11.1271	10.5179	11.218	11.4989	11.4013	11.5955	11.3046	11.4013	11.6378	11.5016	11.3162	11.4303	11.3456	11.1839	11.2529	11.2214	11.2075	11.3712	11.2517	11.1905	10.435	11.2787	11.4358	11.494	11.2693	11.7365	11.7016	11.7086	10.9276	11.358	11.0157	11.4081	11.4658	11.5354
AAEL000128-RA	12.8331	12.7797	12.7529	12.6995	12.7623	12.7084	12.671	12.6103	12.5987	12.6803	12.7148	12.7639	12.6958	12.7401	12.6961	12.6273	12.4227	12.5955	12.8691	12.828	12.8365	12.7393	12.7404	12.6678	12.7594	12.5682	12.6872	12.7612	12.7562	12.773	12.786	12.8894	12.7982	12.8227	12.6958	12.6623	12.8183	12.6344	12.4983	12.5862	12.6893	12.6899	12.6821	12.7462	12.7277	12.7587	12.8068	12.741	12.7398
AAEL000129-RA	11.3585	11.8632	11.5151	10.8071	11.7101	9.46557	11.1568	10.3232	10.3642	12.0545	11.1221	11.1369	10.5083	11.4568	11.2289	11.1664	10.3581	10.3644	11.887	11.9554	11.7314	11.4798	11.5932	11.4358	11.0509	10.0982	10.3249	10.3733	11.4704	10.9798	10.0384	11.0873	11.0159	11.0345	10.7499	9.54973	10.9002	11.0041	10.9944	11.0271	11.2045	11.1933	10.9359	11.0779	11.074	8.19016	11.396	11.4121	11.0677
AAEL000130-RA	9.21031	11.3993	9.08226	9.31429	7.65754	10.118	9.67843	9.9651	9.17792	9.94895	8.98069	10.0149	9.73875	9.57797	9.80248	9.53745	9.59694	9.48867	10.9676	10.7599	11.544	8.83062	9.8119	10.9364	9.48922	8.48034	11.044	10.1108	9.59077	9.5892	7.9198	9.57655	8.62437	9.9823	10.0047	12.0198	9.13797	9.38606	8.66415	9.20938	9.74116	10.3114	9.32704	9.12536	10.4087	10.65	9.16347	9.66082	8.22195
AAEL000131-RA	5.55768	10.1675	9.31257	8.88436	7.44866	9.93952	7.78764	10.1976	9.33868	8.99951	9.30262	9.81563	9.94239	8.25714	6.9964	8.85819	10.4739	9.51337	9.61377	10.2797	10.9775	7.73966	6.61046	9.18382	9.53783	9.8	10.903	9.49572	8.59929	9.58209	9.54867	8.86957	9.27566	9.0996	9.62539	10.8704	9.42926	9.82666	10.1132	7.49229	9.77862	7.29645	10.0908	7.43114	7.2217	7.49229	7.39912	10.1198	10.1307
AAEL000132-RA	9.30647	9.87414	10.1295	9.63029	10.1631	8.65548	8.41602	7.20909	8.35401	8.08777	8.38826	6.59869	8.74455	6.7512	5.16095	6.97672	8.00832	7.26682	10.3263	8.83641	5.08898	8.55377	7.52199	7.91728	7.85843	7.56265	7.67125	7.3249	10.4711	8.5194	6.01072	6.14024	4.94502	7.43412	7.42031	4.75826	7.69548	7.33491	9.83717	7.46949	9.98432	7.22203	10.3452	10.666	10.3939	7.46949	7.37012	10.2793	10.1258
AAEL000133-RA	11.7096	11.5298	11.5086	11.6931	11.5165	11.6898	11.6927	11.8626	11.8875	11.6706	11.4092	11.4156	12.1866	12.1113	11.9899	12.3073	12.728	12.2513	11.1319	10.683	10.8947	10.8964	10.5703	10.6707	10.6129	10.4606	10.5551	10.7695	10.8622	11.3294	11.2059	11.1814	11.1812	11.1792	12.073	12.2917	11.8471	11.8974	12.2253	12.1819	11.4228	11.5799	11.8851	11.449	11.3963	11.2195	11.4415	11.4471	11.6718
AAEL000134-RA	11.4431	10.9894	10.694	11.5696	10.3561	11.7404	11.3784	11.4419	11.2938	9.1799	10.335	10.6984	11.4845	11.6551	11.4035	12.0336	12.4953	10.9182	11.9899	10.9316	12.4525	12.1068	10.9065	11.0791	10.0214	10.8188	9.93018	9.26823	9.91925	9.69535	10.4137	9.87039	10.6263	10.9629	12.3198	13.7641	11.4315	11.8297	12.016	8.9908	11.6832	11.5823	11.7855	8.88172	11.5697	12.1286	11.7377	11.6177	11.6326
AAEL000135-RA	11.1753	11.3954	11.2923	11.7689	11.512	11.726	11.5826	11.4862	11.4136	11.2561	11.8032	11.7431	11.9852	11.6761	11.7856	11.9377	11.4975	11.9335	12.2922	12.0854	12.1517	11.7206	11.6242	11.4613	11.6797	11.7237	11.6437	11.5716	11.7655	11.6413	11.6643	11.5616	11.5985	11.6469	12.0298	12.3325	11.7704	11.4344	11.2674	11.5557	11.7591	11.7522	11.6747	11.6924	11.6917	11.5979	11.2381	10.9842	10.9688
AAEL000136-RA	11.7076	11.9276	11.828	11.8501	11.9801	11.8612	11.7192	11.783	11.8767	12.4839	12.5312	12.444	12.4409	12.4767	12.423	12.0635	12.048	12.1517	12.0679	11.8976	12.0172	12.0739	12.1089	12.0574	12.111	12.1066	12.2136	12.1538	12.4389	12.491	12.387	12.3647	12.4452	12.4576	12.1426	11.8944	12.1579	11.7386	11.8313	11.7419	11.757	11.7527	11.8035	11.6901	11.7698	11.7233	11.8886	11.7793	11.9217
AAEL000137-RA	12.0284	12.0768	12.1291	12.2535	12.2183	12.2576	12.2364	12.2661	12.2348	11.9554	11.8527	11.9071	12.0478	11.9409	11.8986	11.9457	11.8931	11.9136	11.9875	12.0948	12.1161	12.2609	12.209	12.318	12.2206	12.0763	12.0388	11.9792	11.9088	11.9221	11.8277	12.071	12.0646	12.1098	12.1047	12.1711	12.0733	12.2034	12.0565	12.2546	12.2241	12.2537	12.0922	12.0371	12.211	12.2091	12.2185	12.2251	12.2053
AAEL000138-RA	12.8405	12.8292	12.9337	12.9269	12.9303	12.921	12.9194	12.9782	12.7881	12.852	12.6428	12.6539	12.733	12.6941	12.7419	12.9134	12.9584	12.8991	12.9337	12.9286	12.9033	12.9265	12.8708	12.7984	12.9666	12.9496	12.9743	13.0058	12.6264	12.8154	12.8017	12.844	12.7885	12.7572	12.9141	12.8148	12.9112	12.9344	13.0409	12.9614	12.8905	12.9226	12.9391	12.808	12.8845	12.8629	12.7932	12.8386	12.8965
AAEL000139-RA	10.8223	11.4311	11.3418	9.68155	10.2903	9.11855	11.0045	11.1487	10.694	10.5609	10.0233	10.2957	9.16137	9.55042	9.7212	10.1173	10.3943	10.3035	11.828	10.0145	9.64751	10.7027	10.855	10.5229	11.2711	10.8851	11.3627	11.0768	9.35861	10.5069	10.0809	9.29654	9.10337	10.2573	10.1653	10.3614	10.1067	10.7635	11.2265	11.0039	10.3037	11.0124	10.2266	9.43723	9.40708	11.2573	10.1737	10.7711	11.0595
AAEL000140-RA	11.6975	11.7542	11.7189	12.1317	12.1489	11.8807	12.3043	12.4227	12.3051	12.0675	12.2608	12.3499	12.5531	12.4735	12.4323	12.4656	12.3526	12.4424	12.3249	12.3517	12.3043	12.3517	12.5198	12.4794	12.3731	12.5202	12.4161	12.7233	12.0713	12.1511	12.2094	12.4612	12.4737	12.545	12.3964	12.2567	12.5264	12.0863	11.8462	11.9268	12.0768	11.6234	11.8389	11.8315	11.911	12.0976	12.0377	12.2593	12.0768
AAEL000141-RA	11.7204	11.8189	11.8065	11.7863	11.8296	11.6885	11.2502	10.9519	11.2261	12.0411	12.0256	11.9877	11.8144	11.9951	12.0544	11.5917	11.2937	11.4829	12.0871	11.8224	11.9807	11.9703	11.883	12.0567	12.05	11.9229	12.0619	11.9318	11.9262	11.943	11.9991	12.0634	12.0888	12.1459	11.2977	11.7197	11.6312	11.3162	11.3661	11.2534	11.4367	11.3387	11.4565	11.6016	11.4546	11.5457	11.7169	12.0086	11.8604
AAEL000142-RA	12.2827	12.3655	12.3111	12.3722	12.341	12.5139	12.3596	12.4947	12.3342	12.7745	12.6715	12.6861	12.8582	12.8215	12.6999	12.7012	12.7129	12.6865	12.5901	12.6813	12.5975	12.7516	12.71	12.6443	12.6186	12.8321	12.7905	12.7507	12.7198	12.7333	12.8107	12.7562	12.7473	12.8068	12.6594	12.7387	12.7067	12.3353	12.3274	12.3471	12.2959	12.3258	12.291	12.4669	12.3603	12.6186	12.344	12.3611	12.3549
AAEL000143-RA	12.5222	12.5377	12.5335	12.5391	12.4779	12.4165	12.5584	12.6435	12.5294	12.4026	12.3663	12.2253	12.3825	12.2204	12.2934	12.3234	12.3097	12.2968	12.2627	12.4834	12.488	12.4688	12.4264	12.4452	12.4981	12.4815	12.547	12.5567	12.2841	12.3158	12.2858	12.4116	12.4152	12.3918	12.3822	12.0965	12.2778	12.4663	12.3207	12.5803	12.5121	12.5837	12.463	12.4942	12.5783	12.5585	12.5788	12.446	12.4197
AAEL000144-RA	10.5374	10.6509	10.685	11.1779	10.9402	9.94154	11.8641	11.4976	11.2576	11.3387	10.4673	10.1045	11.776	11.5936	10.8804	12.2276	12.9729	11.6672	11.7553	10.1435	11.9445	10.6046	11.5579	9.72035	10.5887	10.1421	9.76898	11.114	10.3022	10.4652	10.2495	10.5327	10.3263	10.4737	12.2118	10.9223	12.1489	10.9544	11.0652	11.0951	11.3589	10.9171	11.0618	10.8435	10.8645	11.0367	12.2583	12.2603	12.2596
AAEL000145-RA	7.08849	10.2601	9.85897	7.10975	8.44693	9.0795	7.4558	8.43514	8.33854	8.8057	7.87888	9.95181	8.17363	9.66512	10.0152	8.89055	5.23765	7.70779	7.37516	10.0681	10.3501	10.5877	8.64714	9.5741	10.2977	9.83135	10.4253	9.9798	9.12283	7.64535	8.21408	8.85918	9.36576	9.99984	8.09725	12.2803	8.41103	9.68192	9.85416	7.1074	9.67495	6.84963	10.01	7.01816	6.77362	7.1074	6.9866	9.76206	9.75562
AAEL000146-RA	11.5006	11.543	11.3839	11.9233	12.2983	11.2629	11.0841	11.2763	11.4084	11.1637	10.6848	10.6482	11.3606	11.1301	11.0487	12.9294	13.3011	12.6422	11.8416	12.2166	11.8479	11.0249	11.024	11.7013	11.1773	11.317	11.2222	11.0801	10.5949	10.2292	10.4493	10.5248	11.0541	10.4724	12.915	12.5012	12.7536	11.533	11.7336	8.90653	12.239	12.283	12.3065	12.088	12.2418	11.9945	11.4009	11.3036	11.6446
AAEL000147-RA	12.1669	12.172	12.2266	12.1178	12.2466	12.0824	12.376	12.3435	12.2757	12.3592	12.3806	12.3337	12.4617	12.3773	12.4155	12.4508	12.4361	12.3966	12.481	12.4227	12.4055	12.4322	12.3727	12.5859	12.3779	12.4661	12.5093	12.5376	12.2851	12.2129	12.124	12.3632	12.3226	12.2523	12.3954	12.4675	12.4974	12.1799	12.2075	12.2709	12.3667	12.3315	12.2839	12.2533	12.2528	12.1625	12.2173	12.2533	12.2219
AAEL000148-RA	11.4886	11.4183	11.4603	11.5	11.5183	11.6756	11.6246	11.5065	11.4343	12.1457	12.1572	12.1445	12.0815	12.1331	12.053	11.9103	11.7416	11.8363	11.9285	12.0564	12.0942	11.8952	11.7862	11.8911	11.8278	11.9847	11.8845	11.8105	12.1209	12.101	12.1147	12.0858	12.1407	12.1884	11.9686	12.5888	11.8274	11.5573	11.467	11.5139	11.4004	11.5517	11.5665	11.3952	11.5628	11.5974	11.592	11.5601	11.5647
AAEL000149-RA	11.3446	11.2154	11.1312	13.468	12.2432	12.2992	12.7016	12.7966	12.5753	12.9248	11.9395	11.8299	12.8218	12.5572	12.2521	12.708	13.1906	12.9869	12.2448	12.5816	12.3989	12.476	12.3348	12.75	12.2089	13.4436	12.6968	12.7467	12.0372	11.8567	12.777	13.4192	13.4435	12.6449	12.7395	11.6072	12.4525	12.5958	12.5325	12.6796	12.4833	12.6312	12.5461	12.6875	12.7109	12.6929	12.7221	12.7044	12.7044
AAEL000150-RA	10.8609	11.5269	11.2524	12.0782	11.1229	12.2724	10.604	10.1568	10.4565	10.4388	10.0118	8.94589	11.07	10.6462	10.724	12.8264	13.8658	12.8626	11.5246	12.1637	11.1942	10.6224	11.3638	10.7228	10.8534	10.3129	9.31087	11.1492	9.9068	9.91962	10.3795	10.2195	10.4605	9.99132	12.8221	11.8187	12.8221	11.5139	11.8222	9.04272	12.3828	12.3615	12.4258	11.9319	12.01	11.6677	8.88271	11.3846	11.7421
AAEL000151-RA	6.05915	10.6353	9.65015	9.68171	6.24543	8.40287	7.35134	9.75732	8.78167	10.3342	10.2238	10.8566	8.31243	8.34399	9.22084	8.14906	8.32653	6.83667	11.6511	9.42928	11.4965	9.30393	9.72818	9.95982	10.1127	9.70371	11.2025	9.42928	11.0476	9.9926	10.1829	9.87621	10.185	9.54747	9.95708	10.846	8.81897	9.48874	9.47206	6.73396	9.3449	9.69715	9.56416	6.57878	9.5968	9.80695	6.57878	9.24919	9.48162
AAEL000152-RA	12.5212	12.508	12.6074	12.4985	12.538	12.5914	12.5435	12.5275	12.5387	12.2728	12.4595	12.4528	12.4459	12.4349	12.3831	12.5071	12.4535	12.5131	12.5214	12.5689	12.5479	12.387	12.4536	12.392	12.4581	12.3986	12.3533	12.3595	12.4619	12.5183	12.5284	12.3098	12.2928	12.4599	12.4979	12.6161	12.5576	12.5607	12.5515	12.5225	12.6861	12.592	12.6227	12.5014	12.5193	12.5576	12.4789	12.5162	12.4725
AAEL000153-RA	12.5968	12.4055	12.5634	12.0997	11.799	11.1612	11.2542	10.9891	11.0142	10.3305	9.91267	10.4012	10.6286	11.2116	10.7457	11.5639	12.4173	11.1411	9.67531	9.9649	10.8939	10.6779	11.3138	11.6497	11.1425	10.9396	9.54542	10.712	10.6422	10.5171	10.5802	10.7105	10.7048	10.7308	10.6851	10.6055	11.5532	11.7	11.9546	11.8773	11.7424	12.1859	11.8367	11.6954	11.6891	12.4855	11.9295	12.5571	12.3859
AAEL000154-RA	12.2113	12.1444	12.2714	12.3464	12.3624	12.4296	11.8183	11.8682	11.5991	12.4307	12.3798	12.5455	12.5831	12.4754	12.476	12.2727	12.2981	12.2987	12.3969	12.6583	12.5742	12.5036	12.4694	12.4834	12.4008	12.4325	12.4888	12.6101	12.2561	12.2162	12.2308	12.3581	12.5139	12.5356	12.2383	11.955	12.2082	12.0743	12.0562	12.0866	12.0769	12.0967	12.0738	12.1182	12.2042	12.1653	12.2621	12.2224	12.2251
AAEL000155-RA	11.1384	11.1692	10.7728	11.3565	11.0017	11.4742	11.3083	11.4085	11.548	11.6159	11.2415	11.7309	11.905	11.5952	11.4468	12.0915	12.5476	12.0768	9.41164	10.8473	10.9965	10.5199	10.0588	10.4325	10.1432	9.75495	10.4723	8.76844	10.9261	10.759	10.5587	10.6943	10.7177	10.7604	11.6827	11.2913	11.4444	11.6407	11.4272	11.6291	11.5992	11.6084	11.3488	11.4286	11.3609	10.5843	10.6709	10.7514	10.596
AAEL000156-RA	11.7301	11.6244	11.6134	11.8154	11.8963	11.3898	11.7873	11.7317	11.7514	11.0392	11.3947	11.2428	11.5912	11.5435	11.5811	11.5661	11.2132	11.5065	11.5025	11.927	11.5328	11.3771	11.3395	11.5136	11.6026	11.1517	11.4713	11.3437	11.2171	11.0766	11.1547	11.3845	11.4348	11.4722	11.6177	11.3769	11.662	11.8268	11.8451	11.8159	11.8198	11.8174	11.8049	11.8244	11.8497	11.8182	11.5198	11.3891	11.5771
AAEL000157-RA	11.1591	11.4347	11.1477	11.6255	11.7952	11.6525	11.6384	11.518	11.4671	12.3564	12.5364	12.4003	12.4145	12.4985	12.3844	12.2799	11.5878	12.209	12.3077	12.3538	12.0651	12.2813	12.345	12.3754	12.4052	12.4985	12.3936	12.4126	12.5277	12.4657	12.482	12.5235	12.6197	12.6182	12.3147	11.8692	12.278	11.5252	11.2008	11.6586	11.1463	11.5252	11.1933	11.5274	11.6483	11.4813	11.6555	11.6087	11.6066
AAEL000158-RA	11.0124	11.3665	10.8473	9.52509	9.14246	8.9419	10.0984	9.97944	10.364	9.4817	11.1911	11.496	9.96906	10.6107	11.7004	8.30314	7.67789	8.63135	11.0676	8.14349	11.5462	9.84414	10.0858	9.07407	11.2605	8.50727	10.1456	10.7402	10.5816	10.2223	10.3802	10.1904	9.57675	10.4026	8.60192	12.5597	10.0107	11.602	11.0462	8.6456	11.3693	11.2216	10.9539	8.51669	8.30009	8.57039	8.48864	11.2788	10.9497
AAEL000159-RA	12.6388	12.9332	12.8894	12.8334	12.8961	12.8132	12.833	12.8268	12.9338	12.8408	12.9293	12.8572	12.8529	12.8453	12.8767	12.8482	12.8411	12.786	12.7724	12.8063	12.7991	12.8019	12.7672	12.7598	12.8221	12.8424	12.8321	12.72	12.8	12.9268	12.8791	12.8893	12.9001	12.8736	12.8745	12.8142	12.9134	12.854	12.8791	12.8618	12.7229	12.8552	12.872	12.8979	12.8425	12.7055	12.8558	12.8642	12.8743
AAEL000160-RA	12.9322	13.0015	12.9739	12.9997	13.0157	13.0004	13.0076	12.9351	13.0213	12.9541	13.0036	12.9632	13.0012	13.0049	12.979	13.0253	13.0262	12.9743	13.0493	13.035	13.029	13.0308	12.9919	13.0297	12.999	12.8423	13.0594	13.0043	12.9564	12.9111	12.8627	12.7797	13.0041	12.9159	13.031	13.0358	13.0034	12.9904	12.9648	12.9204	12.9843	12.9192	12.9697	12.9266	12.9574	12.9819	13.0037	13.0471	12.9989
AAEL000161-RA	11.3057	11.0089	10.3654	11.6171	11.7168	10.4948	11.9137	11.0119	11.831	7.90697	11.4523	10.9281	9.94438	11.9816	11.7568	12.2222	11.5445	11.5414	12.0614	12.136	11.4056	10.4537	10.9939	11.1467	11.1342	10.3565	9.95144	10.0978	10.4245	10.9078	10.9894	10.8126	11.0265	10.0151	12.1328	10.531	12.425	12.0088	11.967	9.28758	11.8361	11.7948	11.8361	11.7838	8.98175	9.23899	11.8072	11.68	11.7694
AAEL000162-RA	9.88726	9.41298	9.39536	10.9971	10.7668	10.0001	10.8144	11.5268	11.1112	9.93777	9.82026	10.188	11.1102	11.0431	10.8238	11.6848	12.6725	11.3009	9.36059	11.0512	6.54526	10.8384	10.7956	10.9673	10.1464	11.1845	11.3357	11.4299	10.3065	10.6307	10.7306	10.5874	10.8382	10.3645	11.2231	10.41	10.6307	11.4406	11.2046	8.939	10.7185	8.63989	10.0209	11.4035	11.5178	11.5604	8.78784	11.3193	11.2366
AAEL000163-RA	12.4306	12.3698	12.4274	12.233	12.1891	12.2169	12.4308	12.3842	12.204	12.7418	12.0926	12.2677	12.1563	12.1536	12.2018	12.3357	12.377	12.2027	12.1566	11.94	12.2512	12.3903	12.3241	12.2918	12.3786	12.3165	12.1577	12.4333	12.1715	12.1846	12.2371	12.1917	12.208	12.0571	12.2809	12.3954	12.3814	12.2741	12.2774	12.4222	12.4592	12.541	12.322	12.1651	12.3299	12.1584	12.2774	12.2354	12.322
AAEL000164-RA	12.0131	11.968	12.0601	11.9273	11.7423	11.7781	12.1317	12.2789	12.2367	12.438	12.2606	12.3302	12.3221	12.0739	12.0251	11.962	11.7662	11.8571	11.9277	12.235	12.0959	12.1067	11.7913	11.8918	12.1371	11.9399	11.7378	12.1477	12.0536	12.1101	12.038	11.9718	11.9504	12.1192	12.0003	11.4585	11.9085	12.0882	12.1338	12.1358	12.339	12.2449	12.2887	12.0708	12.0694	12.1005	11.7783	11.7373	11.7551
AAEL000165-RA	12.2838	12.3484	12.3393	12.1876	12.3258	12.0216	12.4286	12.4356	12.3705	11.4535	11.161	11.1557	10.8779	10.8034	10.9658	11.9086	12.0085	11.8289	12.4273	12.4704	12.4109	11.9317	11.9739	11.9672	12.0134	12.0644	12.1	12.2225	11.8353	11.8244	11.9462	11.6236	11.6933	11.7044	12.0871	12.0647	12.17	12.291	12.2931	12.3745	12.1367	12.2483	11.9576	12.2116	12.1854	11.8784	12.2719	12.2889	12.2073
AAEL000165-RB	12.6268	12.5186	12.6399	12.4663	12.54	12.4049	12.5585	12.6457	12.5748	11.5818	11.4602	11.4158	11.2552	10.9535	11.101	12.2033	12.3343	12.1886	12.5841	12.553	12.5175	12.3169	12.3548	12.3384	12.3202	12.4607	12.5113	12.5843	12.1724	12.1698	12.2535	12.1061	11.9949	11.978	12.404	12.4636	12.4276	12.4832	12.8376	12.6246	11.8827	12.1472	12.4114	12.4114	12.5134	12.4809	12.5766	12.6407	12.7915
AAEL000166-RA	11.9816	12.0013	11.845	11.7357	11.6589	11.9162	11.7018	11.6145	11.6989	11.594	11.6266	11.5505	11.1424	11.2594	11.2994	11.0741	10.8058	11.294	12.2368	12.1089	11.983	11.5573	11.4761	11.3962	11.4187	11.6196	11.4891	11.3886	11.6096	11.6304	11.6507	11.4287	11.3302	11.3632	11.5213	12.3338	11.3252	11.9029	11.9949	11.8587	11.9192	11.9256	11.9491	11.1941	11.5499	11.14	11.8497	11.8754	11.9753
AAEL000167-RA	12.1951	11.9325	12.078	12.1475	11.8323	12.1605	11.6753	11.7774	11.7134	12.2949	12.1401	12.2645	12.2538	12.262	12.2138	11.9202	11.9794	12.0549	11.9287	11.5754	11.6491	12.0786	11.9917	12.1901	12.2483	12.1798	12.0388	12.354	12.1165	12.121	12.0936	12.4136	12.4312	12.0849	11.9731	12.1966	12.0801	11.957	11.6899	12.0893	11.8388	12.0165	11.7285	12.0233	11.9011	12.1752	12.1802	11.9154	11.8234
AAEL000168-RA	11.9003	11.9974	11.946	11.9409	11.8609	12.1811	11.7551	11.6825	11.9126	11.287	11.5561	11.6402	11.6718	11.6712	11.8061	11.6973	11.4783	11.7685	11.8446	11.6557	11.5968	11.3324	11.5741	11.5708	11.424	11.3369	11.2236	11.0544	11.6077	11.6168	11.5747	11.669	11.6519	11.6656	11.719	11.0315	11.6218	11.9514	12.0239	12.069	12.0437	12.0224	11.7834	11.8321	12.0587	12.0973	11.7486	11.8152	11.4953
AAEL000169-RA	10.559	10.3155	10.4033	10.9217	10.7074	10.8763	10.7637	10.589	10.8851	10.891	10.4397	11.5875	10.7961	10.9694	10.9441	11.3675	11.8309	11.2388	7.83305	5.38624	8.32585	9.59455	10.1415	9.0194	9.47666	9.79826	10.2482	9.73553	10.4232	10.3131	10.5331	10.738	10.8413	10.5571	10.8509	10.888	10.7009	11.4138	11.3967	10.1962	9.48331	10.7435	11.4731	10.6572	11.4393	10.8083	10.5586	10.4467	10.973
AAEL000170-RA	11.6314	11.5472	11.6961	12.0023	11.8542	12.0009	12.1172	12.1809	12.0379	12.3222	12.3472	12.4477	12.4817	12.4377	12.3069	12.3786	12.2494	12.3264	12.3078	12.464	12.4022	12.4041	12.4093	12.3526	12.4662	12.5808	12.6578	12.6575	12.2297	12.2733	12.287	12.4669	12.5261	12.4175	12.3023	12.7478	12.352	11.8831	11.719	11.9366	11.5476	11.9041	11.7227	12.0599	11.9645	11.947	12.005	11.9477	11.9514
AAEL000170-RB	10.3408	11.5443	11.5239	13.1621	12.1647	13.7322	13.2202	13.3012	13.1921	12.4626	12.119	12.3856	12.9868	13.2213	12.9418	12.6598	13.1635	12.5231	11.9511	12.1561	12.2438	12.9188	12.4695	13.1547	12.5163	13.133	13.1205	12.9315	12.4404	12.327	12.593	13.275	13.3019	12.775	12.5518	12.6631	12.6465	12.516	12.516	12.4927	12.4769	12.4742	12.5135	12.54	12.5331	12.5687	12.589	12.5866	12.6134
AAEL000171-RA	12.4035	12.3087	12.2794	12.4481	12.3415	12.3052	12.2085	11.8774	12.2216	12.1706	12.3471	12.3716	12.4147	12.4962	12.5202	12.2515	12.0198	12.2218	12.2187	12.1643	12.1638	12.2652	12.3964	12.2835	12.3049	12.1383	12.1633	12.0497	12.4977	12.3941	12.3645	12.4024	12.5266	12.4399	12.3235	12.2157	12.2691	12.3678	12.3503	12.1001	12.1819	12.0005	12.3564	12.2096	12.1874	12.3836	12.2366	12.3549	12.3541
AAEL000172-RA	12.7019	12.6501	12.6895	12.5918	12.7522	12.8052	12.7903	12.7149	12.8236	12.9455	12.9293	12.979	12.948	12.9341	12.8974	12.9162	12.8545	12.9008	12.8348	12.7554	12.8064	12.8663	12.8486	12.7939	12.8353	12.8936	12.8114	12.7612	12.9175	12.7979	12.9135	12.9383	12.9428	12.9142	12.8828	12.7466	12.8548	12.7216	12.7416	12.7262	12.7279	12.7001	12.7308	12.7501	12.7325	12.6728	12.7411	12.7597	12.7825
AAEL000173-RA	12.2662	12.3059	12.4164	12.3511	12.4799	12.4773	12.6305	12.7062	12.792	12.6702	12.4427	12.362	12.6783	12.6167	12.6508	12.883	12.8227	12.7915	12.7826	12.8221	12.7925	12.8924	12.8199	12.8567	12.8562	12.8702	12.8592	12.8604	12.4231	12.341	12.3676	12.724	12.7142	12.5265	12.8271	12.737	12.7078	12.6236	12.8684	12.6848	12.5155	12.5329	12.5392	12.4197	12.5376	12.475	12.385	12.4042	12.5019
AAEL000174-RA	12.1239	12.0982	11.9802	12.1288	12.0752	12.2199	12.1439	11.9204	12.1851	12.2596	12.404	12.3213	12.4263	12.3507	12.3619	12.2718	12.3135	12.3669	12.3047	12.4632	12.3761	12.376	12.4425	12.4525	12.274	12.4602	12.4872	12.3323	12.2966	12.2508	12.2974	12.4761	12.3885	12.4057	12.3303	12.0822	12.3102	12.0951	12.1704	12.1275	12.0185	12.0923	12.1759	12.02	12.0565	11.9992	12.0419	12.1022	12.1415
AAEL000175-RA	12.4784	12.787	12.7985	12.6431	12.763	12.7292	12.7453	12.8406	12.8255	12.7809	12.7876	12.8118	12.706	12.793	12.8052	12.7662	12.7282	12.7948	12.8173	12.8045	12.7811	12.7712	12.7968	12.7925	12.8306	12.7765	12.7295	12.8181	12.8146	12.7563	12.7568	12.7362	12.6183	12.7163	12.8468	12.7288	12.7319	12.7419	12.7802	12.8511	12.7331	12.84	12.7477	12.6984	12.6825	12.6899	12.675	12.5762	12.602
AAEL000176-RA	9.93945	9.99696	9.80157	11.0376	10.728	11.0584	10.2989	9.74922	9.70996	7.17695	11.7411	11.5993	10.8271	8.96747	10.2623	9.55043	6.20421	10.6804	10.4878	10.8711	11.1622	10.5378	11.0538	9.84551	9.45847	9.13865	10.2917	9.20984	9.96123	10.5083	10.4043	10.2493	10.3522	10.1661	7.97335	10.5873	9.91888	11.3102	11.3878	8.87851	11.1684	8.58676	11.3847	8.70366	11.3368	8.80754	8.70366	11.2474	11.2932
AAEL000177-RA	12.4269	12.4833	12.5186	12.4412	12.3733	12.492	12.4275	12.3511	12.4231	12.6711	12.6786	12.7241	12.7761	12.6086	12.6496	12.5586	12.5169	12.6357	12.5466	12.5475	12.5402	12.5797	12.6546	12.5901	12.5433	12.6147	12.7219	12.5067	12.6514	12.7382	12.7623	12.6972	12.7114	12.717	12.5121	12.6451	12.5195	12.4484	12.2388	12.4699	12.3432	12.4452	12.2986	12.4592	12.4645	12.4406	12.488	12.4445	12.4468
AAEL000178-RA	12.0859	12.1341	12.1054	12.2606	12.2912	12.1064	12.4659	12.4765	12.2731	12.371	12.4659	12.325	12.3903	12.3284	12.3589	12.4179	12.4268	12.44	12.2861	12.5714	12.4273	12.5887	12.4938	12.5768	12.6594	12.6221	12.5859	12.6896	12.2445	12.3555	12.3595	12.337	12.4521	12.3617	12.5238	12.3896	12.5443	12.2256	12.2162	12.2857	12.2237	12.2576	12.2181	12.0971	12.2913	12.252	12.3172	12.2482	12.3154
AAEL000179-RA	12.6786	12.2951	12.1377	12.9518	12.2851	12.2254	13.0019	12.7554	12.2116	11.971	11.6622	12.1718	12.8211	12.0291	12.4798	13.1165	13.12	12.9239	12.7111	12.3357	12.4794	12.278	12.9473	12.9216	12.8058	12.1927	12.7651	12.8391	10.9639	11.1221	11.8329	13.5727	13.3282	12.1322	13.0629	13.1248	13.1326	12.6729	12.7681	12.8057	12.7019	12.7635	12.678	12.8474	12.8022	12.6997	12.7521	12.7427	12.7793
AAEL000180-RA	12.4255	12.491	12.4712	12.4328	12.426	12.515	12.5379	12.5372	12.6015	12.5373	12.3982	12.4443	12.5138	12.3678	12.4205	12.5479	12.5586	12.5388	12.5538	12.5945	12.5409	12.5778	12.5302	12.6172	12.5672	12.6685	12.6592	12.6307	12.3734	12.3129	12.3709	12.3894	12.4995	12.346	12.524	12.4117	12.5275	12.4668	12.4872	12.5007	12.5514	12.5551	12.5788	12.5634	12.4756	12.3152	12.448	12.4618	12.5102
AAEL000181-RA	13.0294	12.1023	12.6977	12.1876	12.0021	12.2847	11.6887	12.3508	12.4892	13.4461	13.219	13.2088	11.8598	12.9498	13.2353	11.6855	11.3235	12.3434	12.5057	12.0468	12.5497	12.7019	12.4718	12.4041	12.9422	12.3372	12.5281	12.892	13.5511	12.3765	12.5815	13.6402	13.2447	12.3615	11.7293	11.51	11.9795	12.4155	12.4222	12.4027	12.394	12.3739	12.3796	12.5023	12.3828	12.3297	12.3984	12.4033	12.3909
AAEL000182-RA	12.8596	12.9612	13.0267	12.842	13.0618	12.931	13.02	13.0197	12.966	12.7735	12.5862	12.5759	12.7466	12.6043	12.6199	12.9018	12.8897	12.8934	12.9849	12.9576	12.916	13.0313	13.0012	13.0198	13.0363	13.0545	13.0683	13.0612	12.5157	12.5109	12.71	12.7363	12.6317	12.5141	12.8638	12.8688	12.8895	12.9091	12.9063	12.8576	12.892	12.8777	12.8948	12.7478	12.8115	12.8461	12.826	12.8805	12.8891
AAEL000183-RA	11.165	11.218	11.2647	11.1974	11.0331	10.8502	11.8258	11.5396	11.6766	12.2646	12.0139	12.019	12.3227	12.3105	12.3515	11.6902	11.4851	11.6648	12.2224	12.1616	12.0483	12.0745	12.2196	11.9899	12.156	12.6945	12.7256	12.7731	12.0353	12.0671	12.0461	12.1484	12.1011	11.9394	11.875	11.7819	11.9722	11.2987	10.6865	11.3066	11.1918	11.3335	11.2781	11.3335	11.3134	11.3446	11.5421	11.4639	11.2075
AAEL000184-RA	11.9554	11.9141	11.897	12.1386	12.1902	11.9712	12.1534	12.2499	12.0946	12.0284	11.9664	11.8587	12.1357	12.1005	12.1189	12.3843	12.4458	12.3268	12.2791	12.3545	12.2665	12.2626	12.1947	12.2893	12.2269	12.2609	12.2397	12.2386	11.9737	11.9236	11.9311	12.1526	12.0805	12.0679	12.3651	12.0704	12.3015	11.9163	11.8667	11.9472	11.9111	12.1053	12.0184	12.0108	12.0334	12.0683	12.1831	12.1541	12.0309
AAEL000185-RA	12.9105	12.9264	12.9559	12.9152	12.9162	12.9	12.9077	12.9188	12.918	12.9368	12.9475	12.9591	12.9621	12.9501	12.9249	12.954	12.9554	12.9482	12.9399	12.9773	12.9666	12.9632	12.9699	12.9517	12.942	12.7938	12.8916	12.9636	12.8046	12.9292	12.8258	12.8895	12.8499	12.893	12.9223	12.9163	12.9412	12.8878	12.8979	12.8738	12.9029	12.8713	12.9217	12.8534	12.8572	12.9467	12.8751	12.9167	12.8585
AAEL000186-RA	12.3779	12.5446	12.5379	12.6339	12.7297	12.5	12.9556	12.9786	12.8863	12.7076	12.6795	12.6509	12.8593	12.7307	12.8099	12.9789	12.9636	12.8876	13.0213	13.0354	13.0177	12.979	12.9581	12.9716	13.0298	13.0561	13.0203	13.0268	12.5771	12.7283	12.7655	12.617	12.5842	12.6859	12.9369	12.9943	12.9519	12.6333	12.5536	12.6375	12.4783	12.5007	12.485	12.6045	12.7198	12.6784	12.7341	12.731	12.7167
AAEL000187-RA	11.581	11.6115	11.6046	11.821	11.6474	11.582	11.9554	11.7344	11.9148	10.8569	11.2383	11.3647	11.6938	11.6688	11.6297	12.1975	11.9948	12.052	12.1699	11.9071	11.9205	11.9015	11.882	11.8237	11.5974	11.7883	11.7455	11.5367	11.3701	11.3429	11.1483	11.7612	11.8814	11.6575	12.0346	11.6459	12.0584	11.6049	11.7393	11.5536	11.504	11.8149	11.724	11.8007	11.4719	12.8791	11.7059	11.7382	11.8959
AAEL000188-RA	10.7377	11.0424	10.9011	10.0031	10.4488	10.0117	9.74618	9.79373	9.54416	10.2681	10.9759	11.2383	8.54436	9.10937	8.81702	6.96139	6.88892	8.53231	10.938	10.8585	9.47136	8.28064	9.65935	10.221	10.2219	10.885	9.91825	10.5659	10.8784	10.9378	10.9361	10.6294	10.3941	10.0395	7.29148	7.51903	8.931	11.3135	11.2756	8.73322	11.5523	11.2756	11.6509	8.53056	8.34435	8.63723	8.53056	11.4079	11.2495
AAEL000189-RA	11.0157	11.2797	11.0251	11.4472	11.2912	11.4704	11.7798	11.9639	11.8317	10.2232	10.7027	10.7734	11.3949	11.2971	11.2514	12.0785	12.5469	12.0931	11.4216	11.7831	12.1365	11.5417	11.1552	11.5282	11.2884	11.1906	11.3906	11.0025	10.6591	10.6969	10.6617	10.9059	10.8125	11.1113	11.992	12.7505	11.8059	11.674	11.8134	11.564	11.6021	11.5853	11.6804	11.5524	11.6186	11.6533	11.4213	11.6943	11.5091
AAEL000190-RA	9.39374	9.47833	9.457	9.82589	9.9491	10.3421	10.3921	10.0991	10.4433	8.66301	9.75698	10.1354	11.1406	10.8855	10.1538	11.2603	11.86	10.8966	9.10524	9.33788	10.1601	9.43769	8.45903	9.42906	8.52016	7.97425	9.43892	3.33945	8.79849	7.754	8.08403	8.81711	9.63742	9.67131	10.9115	11.9702	10.4611	10.8102	10.0782	10.225	11.3585	10.4412	10.843	9.98016	10.0972	10.5795	9.8367	11.4031	9.7147
AAEL000191-RA	12.7747	12.8466	12.7278	12.8529	12.8122	12.8	12.8454	12.7591	12.7936	12.6388	12.6266	12.7672	12.744	12.7648	12.833	12.7524	12.7516	12.8716	12.8353	12.848	12.8462	12.7772	12.8621	12.786	12.7902	12.4654	12.7537	12.7172	12.7684	12.7421	12.754	12.6139	12.5373	12.8379	12.8062	12.7982	12.8038	12.7052	12.6536	12.758	12.7096	12.715	12.6209	12.7253	12.8714	12.7939	12.862	12.7939	12.8742
AAEL000192-RA	10.0055	11.1046	11.1303	10.3587	10.3647	10.5993	11.7923	11.3067	10.6008	10.7276	10.2022	11.3229	10.7031	10.4111	10.4518	11.16	8.60971	11.5278	9.669	11.8527	11.4597	10.6696	11.1151	11.1528	10.6903	9.87356	10.5512	10.457	10.0834	10.0028	8.91047	10.021	9.93299	10.5712	10.9594	14.1976	11.7757	11.519	11.4777	9.14072	11.6086	8.82963	11.5438	8.97215	11.519	9.0722	8.97215	11.5173	11.395
AAEL000193-RA	12.8969	12.8158	12.7514	12.9214	12.8585	12.8726	12.7058	12.5962	12.7354	12.9078	12.913	12.9389	12.8663	12.9203	12.8399	12.8648	12.8023	12.8501	12.85	12.8451	12.7993	12.7832	12.8894	12.972	12.8108	12.9003	12.8869	12.8919	12.9514	12.7869	12.9342	12.8797	12.8851	12.8007	12.9021	12.6621	12.7358	12.7767	12.7066	12.6282	12.7007	12.6712	12.7196	12.7914	12.7372	12.7971	12.8317	12.8925	12.8916
AAEL000194-RA	12.6699	12.5519	12.6118	12.682	12.5718	12.5553	12.6075	12.5494	12.5957	12.5151	12.4971	12.5875	12.6299	12.5974	12.5804	12.641	12.5976	12.5942	12.6091	12.6146	12.5751	12.6323	12.6121	12.6404	12.5747	12.6519	12.4752	12.4972	12.5752	12.6095	12.6652	12.6906	12.669	12.5501	12.6068	12.5054	12.6654	12.6284	12.5997	12.6587	12.5951	12.6536	12.5741	12.4672	12.5773	12.5489	12.605	12.5552	12.5368
AAEL000195-RA	9.73952	10.5339	9.79455	10.0233	8.37909	10.2884	10.2008	10.6859	10.2182	8.4405	9.05721	7.69799	8.97851	8.90672	9.34916	10.6927	11.3686	10.5978	9.40041	9.36913	10.7545	9.56134	10.7845	10.1107	10.4222	8.78165	8.02615	9.64444	7.41245	9.2922	8.89877	9.26078	9.92072	9.7096	10.1547	13.8037	9.56584	11.0125	11.0349	8.74016	11.1431	8.42758	11.0329	8.57042	8.33035	8.64689	8.57042	10.9725	11.0665
AAEL000196-RA	11.9213	11.9251	11.8182	12.02	11.8667	12.0236	12.0195	11.9963	12.0942	11.5345	11.279	11.2816	11.3886	10.9831	11.1091	11.4517	11.633	11.3495	11.1309	11.0776	11.4252	11.4911	11.5028	11.5776	11.4807	11.3377	11.446	11.3916	11.4915	11.5466	11.5814	11.4163	11.5617	11.4443	11.397	11.242	11.297	11.9727	12.107	11.8915	12.0393	11.9727	12.069	11.8835	11.8931	12.1656	11.7403	11.8072	11.9105
AAEL000197-RA	12.0546	12.0984	12.0863	12.0873	12.1055	12.2369	11.9126	11.8783	12.0425	12.5261	12.5304	12.2946	12.4561	12.3707	12.4128	12.2502	12.1149	12.2865	12.1787	12.1542	12.1532	12.2658	12.1156	12.2937	12.2143	12.3151	12.2777	12.3398	12.3531	12.404	12.2949	12.5297	12.4699	12.4611	12.2985	12.1058	12.2447	11.9989	11.9182	12.1673	11.9366	12.1698	11.9797	12.054	12.0933	11.9701	12.0246	12.0165	12.046
AAEL000198-RA	12.7931	13.4023	13.029	12.9848	10.1176	12.7275	9.12898	11.3282	11.2848	12.4214	12.2769	12.5315	12.1927	12.3729	12.4712	11.2534	10.27	11.7555	11.7742	12.0042	12.1326	12.5104	10.8973	12.119	11.5598	12.078	11.9315	12.5238	12.4701	12.2844	12.3659	11.8329	11.766	11.6709	11.8941	11.7967	11.3943	12.5499	12.5124	10.3332	12.4988	10.042	12.5313	10.1497	9.95202	10.2461	10.1497	12.1271	12.4133
AAEL000199-RA	12.506	12.1811	12.2561	12.6544	12.3045	12.3801	12.2586	12.0333	11.9479	12.3732	12.629	12.886	12.3305	12.305	12.2866	11.9636	11.813	11.8037	12.087	11.9183	12.1373	12.3378	12.023	12.264	12.3901	12.4293	12.2054	12.3987	12.3227	12.4717	12.5794	11.9021	12.471	12.4789	11.9561	12.2215	12.1514	12.1867	12.4929	12.5822	12.4609	12.5469	12.5641	12.1271	12.2711	11.8996	12.3416	12.2589	12.5372
AAEL000200-RA	12.5627	12.5443	12.5594	12.3028	12.4556	12.3691	12.7081	12.7934	12.7346	12.0573	11.9203	11.7601	11.7186	11.4692	11.6239	12.2166	12.2599	12.223	12.6546	12.6296	12.5727	12.767	12.8223	12.8472	12.7451	12.6671	12.8018	12.7297	12.2467	12.3818	12.404	12.2602	12.1061	12.0891	12.652	12.5929	12.6252	12.6601	12.7814	12.6609	12.451	12.3872	12.689	12.3123	12.5109	12.3162	12.1791	12.3712	12.5983
AAEL000201-RA	11.9034	11.9144	11.9266	12.1601	12.1626	12.0456	11.8192	11.6791	11.7375	12.4676	12.481	12.5753	12.497	12.5589	12.525	12.3206	12.3021	12.3399	12.2212	12.2448	12.1908	12.246	12.3163	12.3253	12.2276	12.2583	12.2796	12.341	12.5245	12.4743	12.4851	12.5872	12.6728	12.6352	12.2535	11.914	12.1901	11.7848	11.7218	11.8549	11.714	11.8828	11.8113	11.8939	12.0316	11.9591	12.143	11.9377	12.1394
AAEL000202-RA	11.4998	11.515	11.5731	11.2801	11.4434	11.7432	11.5596	11.3896	11.6141	11.2265	11.4318	11.3363	11.1201	11.8758	11.8466	11.3613	11.8343	11.4189	11.5072	10.4078	11.5952	11.4757	11.3549	11.4219	11.2851	11.1961	11.4777	11.0095	11.5399	11.4231	11.4036	11.0803	11.0134	11.3154	11.4409	10.9448	11.455	11.3	11.2394	11.4475	11.8508	11.5124	11.2394	11.3636	11.2334	11.5742	11.9587	11.2586	11.1554
AAEL000203-RA	6.94826	2.03419	6.13236	7.9243	8.70037	7.04926	7.76258	7.28655	6.78095	9.86977	7.32321	8.44128	8.23481	8.11441	8.21304	8.9705	7.71399	6.12477	8.67725	10.6731	6.65537	7.9226	10.6342	7.15973	9.42976	8.87929	10.5889	10.6291	9.54818	7.65503	9.11548	6.68876	8.11419	8.40048	9.19099	5.56311	6.59589	7.73399	8.14564	8.49124	7.6047	4.09904	7.94903	4.28641	7.84044	4.41889	7.92845	7.96123	7.79063
AAEL000204-RA	11.9447	12.0655	11.9829	12.1776	12.2437	12.3363	12.166	12.0065	12.1848	12.3731	12.5184	12.5014	12.6125	12.5301	12.536	12.5483	12.4312	12.5487	12.5271	12.561	12.5565	12.3779	12.363	12.3917	12.4265	12.484	12.4596	12.4823	12.4034	12.3153	12.3452	12.3032	12.4616	12.3293	12.419	12.5304	12.4203	12.084	12.0798	12.0756	12.0938	12.0403	12.0644	12.2161	12.1417	12.0275	12.1186	12.1912	12.242
AAEL000204-RB	12.4179	12.3863	12.449	12.5861	12.5527	12.5701	12.5736	12.3521	12.5631	12.5229	12.6296	12.5848	12.6558	12.6587	12.7122	12.6091	12.588	12.5261	12.599	12.613	12.5875	12.4374	12.5401	12.4481	12.5949	12.5855	12.4542	12.5787	12.6038	12.5781	12.5572	12.5682	12.7222	12.5141	12.5928	12.6842	12.5675	12.4982	12.443	12.5383	12.3232	12.4776	12.3976	12.6133	12.5383	12.5128	12.5446	12.5136	12.4784
AAEL000205-RA	11.9149	11.7948	11.8804	11.8342	11.9364	11.9809	11.976	11.6714	11.9454	10.764	11.3879	11.3801	11.6725	11.6869	11.5004	11.8542	11.8621	11.6911	11.6606	11.8479	11.8208	11.6384	11.7287	11.7426	11.6744	11.418	11.4191	11.3419	11.231	11.3463	11.4047	11.5493	11.5028	11.4933	11.8383	11.608	11.7137	12.0817	12.119	11.91	11.9513	11.9328	12.0476	11.9269	12.1039	12.1132	11.6089	11.8128	11.7694
AAEL000206-RA	11.7973	11.9257	11.8525	11.9764	11.8494	12.0335	12.3346	12.3071	12.2216	11.6006	11.8597	11.9356	12.1709	12.0881	12.0723	12.4058	12.3996	12.3733	12.3738	12.3458	12.5283	12.3172	12.3656	12.3944	12.3244	12.4594	12.1022	12.3357	11.5011	11.5687	11.6427	11.9359	11.9012	11.7938	12.3094	12.7987	12.3268	12.0378	12.0273	12.1322	12.2874	12.3311	12.1563	12.0336	11.8233	11.5396	11.8098	11.9873	11.441
AAEL000207-RA	12.7391	12.6121	12.3877	12.4616	12.6198	12.3546	12.2814	12.0704	12.4517	12.1233	12.6087	12.6411	12.4674	12.4811	12.5426	12.5342	12.0244	12.4863	12.4691	12.5986	12.5403	12.5821	12.6384	12.5783	12.673	12.6286	12.6586	12.4745	12.355	12.5698	12.7471	12.6124	12.6259	12.5944	12.5277	12.1601	12.4986	12.523	12.4513	12.4182	12.4576	12.1912	12.105	12.6457	12.4489	12.4662	12.5584	12.5746	12.5584
AAEL000208-RA	12.5531	12.4165	12.5717	12.5266	12.4712	12.5022	12.5462	12.6137	12.455	12.3425	12.1303	12.0504	12.242	12.2459	12.1004	12.3979	12.5158	12.4063	12.5518	12.4245	12.1872	12.5074	12.5189	12.6062	12.5942	12.5026	12.4902	12.5606	12.0735	12.1662	12.3405	12.3277	12.2406	12.1424	12.5354	12.4131	12.5581	12.5251	12.5313	12.5251	12.6369	12.6207	12.6582	12.5558	12.5747	12.568	12.4734	12.5256	12.494
AAEL000209-RA	11.6293	11.727	11.5754	11.8564	11.7884	11.7842	11.9451	11.8146	11.9602	11.3665	11.6573	11.6571	11.7402	11.7966	11.8139	11.6627	11.8494	11.7785	11.4957	11.0608	11.5729	11.4648	11.5031	11.451	11.6452	11.3351	11.2401	11.2604	11.4304	11.4608	11.5446	11.5033	11.6067	11.4879	11.8953	11.7295	11.7398	11.9618	11.7505	11.7405	12.0371	11.868	11.7868	11.6877	11.7515	11.9592	11.7613	11.8532	11.6266
AAEL000210-RA	12.7622	12.6374	12.5016	12.5396	12.6576	12.5603	12.5873	12.6224	12.5694	12.7625	12.6395	12.4164	12.434	12.5	12.5786	12.5991	12.4662	12.5639	12.4852	12.5612	12.5449	12.7582	12.6396	12.6818	12.5015	12.7139	12.7187	12.8103	12.6004	12.3166	12.5113	12.6961	12.5023	12.7818	12.6248	12.6283	12.4856	12.6602	12.5854	12.6489	12.7438	12.6754	12.7026	12.4789	12.6394	12.6308	12.6653	12.597	12.5516
AAEL000211-RA	12.6676	12.6745	12.6908	12.6289	12.7066	12.5551	12.7144	12.8627	12.8513	12.0892	11.9456	11.854	12.0769	12.0607	12.1311	12.5642	12.5693	12.4757	12.4681	12.5553	12.5516	12.5974	12.6038	12.5705	12.5875	12.6335	12.683	12.7964	12.0581	12.0309	12.0529	12.2772	12.2408	12.1038	12.6373	12.5834	12.5872	12.6634	12.8572	12.8194	12.5714	12.6856	12.6162	12.8518	12.6524	12.605	12.5826	12.6551	12.6718
AAEL000212-RA	12.6692	12.6891	12.9068	12.9282	12.9767	12.7497	12.3623	12.7997	12.4046	12.7941	12.931	12.8899	12.9308	12.7375	12.63	12.7158	12.702	12.8534	12.6088	12.566	12.668	12.8056	12.9066	12.5845	12.6474	13.0639	12.8184	12.7389	12.8199	12.8932	12.8696	12.8174	12.8253	12.7902	12.6688	12.7857	12.8593	12.7715	12.7758	12.7221	12.6488	12.6292	12.6739	12.6	12.7288	12.7489	12.8067	12.8128	12.904
AAEL000213-RA	12.714	12.8033	12.7028	12.5535	12.7403	12.602	12.6211	12.675	12.5964	11.8699	11.8234	11.6872	11.1445	11.1097	11.2439	12.0113	12.1051	12.1293	12.7186	12.6611	12.689	12.2841	12.3324	12.2426	12.2585	12.0288	12.041	11.9279	12.4323	12.4362	12.5249	11.8768	11.8559	11.9293	12.3192	12.1107	12.361	13.0019	12.9943	12.9938	13.0114	12.9989	13.0039	12.6809	12.8037	12.8233	12.3979	12.3367	12.3483
AAEL000214-RA	11.1452	11.6901	10.807	10.5521	12.2903	11.7244	11.1549	13.2298	11.8667	10.7748	11.5644	11.8111	12.7721	12.3852	11.9423	10.8888	12.0258	11.8637	11.7822	12.2698	11.536	11.5487	11.8678	10.989	10.9807	11.3805	11.6675	11.8942	12.3013	11.6643	11.3768	11.9875	12.8677	12.3722	11.8496	9.83704	11.4486	11.6972	11.8697	12.0484	11.6285	12.29	11.9417	12.0074	12.0525	9.23912	11.7385	11.7499	12.2005
AAEL000215-RA	12.0198	12.0646	12.0061	12.1075	11.9776	11.9408	12.1866	12.31	12.1709	12.0016	11.9545	11.853	12.1318	12.032	12.0208	12.2982	12.219	12.1617	12.3277	12.3233	12.2971	12.4355	12.4155	12.387	12.4264	12.2964	12.3941	12.3224	11.9284	12.0307	12.1123	12.3336	12.2428	12.0083	12.29	12.0337	12.1591	12.1456	12.1271	12.1583	12.1157	12.1214	12.114	11.725	12.0942	11.8785	12.1041	12.105	11.9928
AAEL000216-RA	10.787	10.4434	11.0027	10.4533	10.5062	10.3954	10.1441	10.5829	10.2713	8.49068	9.43882	8.34922	9.97475	9.34917	9.98456	10.8016	11.5652	10.7241	9.25149	4.23442	9.04799	9.3576	8.39164	9.22498	7.6342	9.63861	10.6404	9.26299	9.80836	9.74466	9.35071	9.34696	9.6269	9.32815	10.5324	9.05338	10.0379	11.0426	11.059	8.71356	11.1759	11.3763	11.3585	8.54676	11.1353	11.3186	8.52045	11.1105	10.627
AAEL000217-RA	12.2893	12.2819	12.3187	12.4341	12.306	12.3934	12.3413	12.1013	12.2203	12.4259	12.4826	12.5215	12.5507	12.4265	12.4658	12.4275	12.2202	12.4567	12.4625	12.4711	12.4765	12.5035	12.5343	12.5152	12.6235	12.4867	12.5201	12.6348	12.4328	12.4852	12.4615	12.4855	12.5691	12.533	12.3578	12.5387	12.4372	12.2732	12.2539	12.2815	12.0567	12.2352	12.2615	12.4027	12.2765	12.3719	12.4109	12.3534	12.3068
AAEL000218-RA	10.44	12.2653	13.067	9.41095	11.4437	10.475	11.3655	11.4437	11.5675	12.2142	11.1064	12.0803	11.5461	11.6973	11.4162	11.663	11.9362	10.2232	12.7117	9.63206	11.5654	11.0941	11.9415	9.62746	11.7455	11.0209	11.9077	12.776	11.8084	11.5717	10.5162	11.4669	10.7384	12.7135	11.837	10.7124	11.4895	12.3393	12.2997	10.1888	12.3097	9.8769	12.3217	10.0341	9.81785	10.1257	10.0341	12.3295	11.818
AAEL000219-RA	12.4433	12.5464	12.5238	12.3754	12.4414	12.4467	12.4512	12.5062	12.3593	12.3428	12.2155	12.209	12.4006	12.3218	12.3504	12.266	12.2028	12.2735	12.2605	12.309	12.2318	12.2867	12.3186	12.2619	12.2851	12.2471	12.2589	12.2817	12.3436	12.3412	12.409	12.3216	12.2641	12.3543	12.2448	12.2481	12.3893	12.4449	12.4526	12.499	12.4271	12.4841	12.4537	12.4937	12.4926	12.4371	12.417	12.3978	12.4136
AAEL000220-RA	12.2478	12.2652	12.3787	12.5578	12.4079	12.444	12.5992	12.5293	12.5149	12.4032	12.3462	12.3206	12.5493	12.56	12.5753	12.7213	12.6169	12.6277	12.5096	12.4592	12.5076	12.5404	12.6242	12.6622	12.6296	12.487	12.6145	12.6367	12.3199	12.3262	12.1768	12.5782	12.5722	12.5658	12.6512	12.4383	12.668	12.4346	12.232	12.4813	12.3213	12.3345	12.2515	12.4327	12.4371	12.4205	12.5546	12.4721	12.3833
AAEL000221-RA	12.3408	12.3307	12.45	12.4774	12.3859	12.3443	12.7437	12.6818	12.75	12.3852	12.2964	12.266	12.3602	12.3965	12.4003	12.6903	12.7209	12.704	12.7211	12.7749	12.7123	12.6868	12.786	12.679	12.7004	12.6099	12.7071	12.7616	12.3441	12.2883	12.3305	12.5841	12.5436	12.2803	12.7	12.6885	12.6695	12.4706	12.5216	12.555	12.5124	12.4313	12.4233	12.2825	12.4581	12.4439	12.5655	12.4939	12.4137
AAEL000222-RA	11.8394	11.9999	11.9152	11.8859	11.8487	11.6692	12.2333	12.2155	12.1348	11.9594	12.0126	11.8464	12.123	11.8495	11.8835	12.2788	12.2234	12.2235	12.5447	12.1553	12.3153	12.367	12.3998	12.3281	12.5178	12.4602	12.5527	12.6127	11.9534	11.9098	11.9149	12.133	12.0656	11.9694	12.3216	12.1983	12.2969	11.9139	11.94	12.0469	11.9202	11.9338	11.9307	11.8594	11.9637	11.7558	11.9244	11.9535	12.0103
AAEL000223-RA	12.1389	12.0045	12.0736	12.3912	12.1605	12.2083	12.2204	12.2975	12.1356	12.0203	12.1727	12.0631	12.3613	12.1389	12.0737	12.5414	12.6619	12.2643	11.9067	11.4313	11.9405	11.8974	12.071	12.0979	12.3263	11.7461	11.7849	11.947	11.8062	11.8647	11.8242	11.7691	11.9354	11.908	12.3279	12.1805	12.6687	12.1617	12.3729	12.2928	12.4773	12.5271	12.5342	12.3951	12.4465	12.3963	11.6077	11.8786	11.9766
AAEL000224-RA	9.68716	9.95957	9.81332	9.62214	8.35135	9.63192	8.8532	9.42589	8.16057	10.0237	7.78511	9.53607	8.5324	8.81703	6.8448	9.01057	9.01921	9.11626	8.58243	9.61783	10.2167	9.24317	9.11637	9.40731	5.78699	10.3456	9.52855	9.24731	8.43023	8.46165	8.76761	8.39994	9.05039	9.08632	8.75657	11.3499	8.80573	9.83477	10.1901	8.48749	10.4703	8.16883	10.6631	8.34046	8.0709	8.44078	8.31378	10.0353	9.9781
AAEL000225-RA	8.53122	9.62159	8.81651	9.08247	10.3343	6.683	10.1663	11.0597	10.404	11.3001	7.51383	9.3619	9.95474	9.14707	9.15486	10.8745	11.8377	10.1257	9.41721	11.7655	11.2428	9.59322	9.59736	10.8037	10.0775	10.6282	10.983	10.5563	10.4033	8.0508	8.95037	9.53268	8.58276	9.29004	10.4312	9.01208	10.5995	10.3861	10.3979	8.08807	10.8719	7.76573	10.3621	7.92786	10.5154	8.04493	7.92786	10.4134	10.3881
AAEL000226-RA	12.5404	12.859	12.7539	12.8742	12.8759	12.85	12.8624	12.9353	12.8457	12.845	12.8437	12.862	12.9198	12.8718	12.8429	12.8978	12.9287	12.938	12.9093	12.909	12.9137	12.8931	12.889	12.8113	12.8981	12.8798	12.9007	12.8067	12.8031	12.8784	12.838	12.8521	12.8565	12.7433	12.9433	12.8089	12.9138	12.7658	12.746	12.7367	12.7525	12.7411	12.8075	12.6538	12.8064	12.9215	12.8456	12.9058	12.9081
AAEL000227-RA	12.5206	12.5373	12.531	12.4207	12.4024	12.5037	12.631	12.5703	12.583	11.8062	11.8944	11.8492	11.8318	11.8424	11.7786	12.4797	12.4622	12.4802	12.4188	12.4644	12.4533	12.3139	12.3631	12.4595	12.3823	12.2909	12.1743	12.3967	12.2456	12.2033	12.1956	12.4029	12.2936	12.0559	12.5548	12.424	12.5037	12.5875	12.6335	12.593	12.6432	12.6327	12.638	12.6975	12.6725	12.5773	12.2006	12.4217	12.5852
AAEL000228-RA	12.1249	12.1531	12.2081	12.3258	12.4677	12.0983	12.4124	12.2752	12.307	11.9881	12.4423	12.4417	12.4597	12.5154	12.4634	12.5575	12.3082	12.546	12.6622	12.6961	12.6099	12.5868	12.5158	12.5414	12.6498	12.5556	12.5523	12.4009	12.3064	12.3942	12.3385	12.513	12.5732	12.4565	12.5492	12.5191	12.5618	12.2432	11.9934	12.0361	12.19	12.1131	12.1552	12.3222	12.303	12.3585	12.343	12.3422	12.3222
AAEL000229-RA	12.282	12.3327	12.3467	12.222	12.3474	12.1139	12.3803	12.3246	12.1792	11.4476	11.2431	11.0963	10.1651	10.193	10.4632	11.3678	11.305	11.496	12.4179	11.9931	12.1156	12.2797	12.2971	12.3047	12.4083	12.2189	12.3041	12.245	11.4726	11.5459	11.576	11.7278	11.5363	11.5223	11.1744	10.9513	11.4896	12.3695	12.421	12.3992	12.2497	12.3169	12.3012	12.2667	12.3117	12.2479	12.336	12.3056	12.4268
AAEL000230-RA	11.9653	11.9102	11.9988	11.7015	11.6903	11.8439	11.7974	11.7468	11.7441	12.2793	12.1485	12.0777	12.2019	11.9378	12.0449	11.745	11.9984	11.8791	12.046	11.7532	11.9266	12.0628	11.9968	12.0291	12.0099	12.1382	12.071	12.2755	12.0366	12.0866	12.0893	12.0769	12.0366	12.1223	11.8779	11.6822	11.9317	11.8894	12.0149	11.919	11.7505	11.8925	11.9697	11.628	11.8047	11.6087	11.845	11.7769	11.9206
AAEL000231-RA	12.5297	12.4662	12.4715	12.4197	12.3722	12.3123	12.4149	12.4466	12.4876	12.5914	12.4085	12.5061	12.3287	12.3893	12.3539	12.1616	12.2412	12.2172	12.2351	12.0996	12.0846	12.1234	12.1741	11.8661	12.2914	12.0317	12.1793	12.2655	12.4337	12.3242	12.3644	12.4767	12.3774	12.2124	12.1838	12.0481	12.3145	12.5042	12.652	12.4316	12.5025	12.463	12.5932	12.5008	12.337	12.3077	12.3424	12.4193	12.4525
AAEL000232-RA	10.2313	10.2915	9.7989	10.7277	9.92851	11.4124	10.5608	9.58605	11.0526	8.16246	8.16246	8.60729	11.3155	10.7448	11.5044	12.4853	12.6125	11.2945	10.7203	9.98453	10.6385	9.2324	10.3758	8.78178	9.40927	11.0618	10.1306	10.8138	8.51049	9.85565	10.1052	9.99362	10.3758	10.295	12.0794	9.57879	11.2836	11.3657	11.3879	9.17176	11.9526	8.87055	11.3058	9.02174	8.78462	9.13131	8.99819	11.3392	11.3038
AAEL000233-RA	12.4825	12.8448	12.3066	13.2677	12.1686	12.5621	12.5294	10.597	12.2924	11.2918	12.3315	12.3914	11.7103	11.1089	11.606	13.2119	11.354	12.8407	12.201	12.4893	12.3777	11.9669	12.6201	12.806	11.8688	11.9591	11.4972	11.5247	11.5806	11.666	11.6556	12.3614	12.3105	11.9731	12.8132	11.6307	12.6867	12.6721	12.6482	12.6455	12.6695	12.5614	12.6174	12.508	12.5442	12.6701	12.5182	12.4556	12.3491
AAEL000233-RB	12.5571	12.5072	12.5957	12.6269	12.6137	12.6603	12.5877	12.5213	12.4597	12.6194	12.2486	12.5428	12.5477	12.5424	12.487	12.6332	12.6953	12.6548	12.6475	12.5448	12.6333	12.6481	12.6126	12.6124	12.6	12.6711	12.6422	12.5811	12.3944	12.4126	12.4619	12.5414	12.4784	12.3998	12.6614	12.5888	12.6107	12.5584	12.5512	12.5679	12.6142	12.5528	12.4498	12.5921	12.5592	12.5584	12.5773	12.4878	12.3445
AAEL000234-RA	12.5921	12.6161	12.6342	12.5753	12.4687	12.4884	12.6401	12.6412	12.6558	11.9102	11.961	12.0316	12.1532	12.1425	12.0876	12.4987	12.447	12.4496	12.4073	12.4591	12.4456	12.4551	12.3641	12.3869	12.4798	12.2982	12.3527	12.3143	12.4125	12.3285	12.407	12.2687	12.3762	12.3398	12.5319	12.5576	12.5062	12.2418	12.6052	12.5971	12.5577	12.6438	12.6486	12.639	12.6817	12.631	12.639	12.5676	12.6117
AAEL000235-RA	12.8115	12.884	12.6533	12.781	12.7354	12.8294	12.8266	12.8056	12.6727	12.6572	12.648	12.7096	12.7763	12.7261	12.7548	12.851	12.8219	12.8529	12.7974	12.7941	12.8004	12.8395	12.7637	12.7035	12.7766	12.5996	12.6862	12.8145	12.6877	12.7705	12.6372	12.8342	12.6301	12.8188	12.8794	12.6351	12.9248	12.7275	12.7421	12.7281	12.646	12.6578	12.6739	12.715	12.8199	12.7938	12.9294	12.8848	12.9285
AAEL000236-RA	8.3515	6.5439	9.03379	8.09858	9.73218	6.57513	9.52729	9.40735	8.81704	7.91628	8.84097	8.78844	7.40542	8.48394	8.40557	9.12587	8.19025	8.25973	9.69928	9.85854	8.21227	9.33485	6.84042	9.14624	7.9999	8.57212	9.01447	9.38891	9.4887	8.57561	9.56004	9.56625	7.59861	9.44451	6.47845	6.95243	6.17535	9.72974	9.05565	7.54873	9.93589	7.20826	9.63876	7.40512	7.14451	7.50301	7.37915	8.88821	9.86417
AAEL000237-RA	10.1393	10.7495	11.2779	11.2349	11.3154	11.3766	11.0633	11.7079	11.2982	11.8611	10.6561	11.3861	12.2916	12.2946	12.2598	11.6003	11.9312	11.8506	11.8559	10.691	11.4026	10.873	11.6179	11.4652	11.1504	12.1962	12.0176	11.9996	12.5203	11.9498	11.4779	11.4946	10.9841	11.9027	11.9027	10.534	11.2009	11.2824	11.357	11.6583	11.2983	11.5127	11.2786	11.4623	11.0602	11.1766	11.1017	11.229	11.1297
AAEL000238-RA	9.30279	9.57743	8.82486	8.73416	8.42864	9.93211	8.9098	8.20404	9.25721	8.11343	7.68621	7.67606	8.01102	8.44406	8.79281	8.49986	10.7072	8.68218	9.7392	7.63864	8.22825	8.64302	8.7058	9.06261	4.98369	10.5067	9.29401	7.77014	9.91224	8.41716	8.12033	7.78506	7.75174	8.7825	7.14294	8.11479	8.92558	9.38432	10.3769	8.17181	10.511	7.82086	10.4697	8.03592	7.75916	8.10613	8.01139	9.77527	10.3169
AAEL000239-RA	12.5542	12.4636	12.3654	12.3028	12.3981	12.3338	12.3521	12.2127	12.352	11.9335	12.2237	12.2906	12.1625	12.1458	12.1719	11.97	11.8286	12.0789	12.0719	12.1983	12.0913	12.0891	11.9454	11.9996	11.9831	11.6923	11.7061	11.6999	12.1234	12.0812	12.1236	11.9666	12.0616	12.0475	12.0875	12.3943	12.1156	12.4599	12.7075	12.4665	12.3828	12.3403	12.4503	12.2093	12.2698	12.2794	12.289	12.2687	12.3637
AAEL000240-RA	12.3811	12.4079	12.3492	12.4905	12.5791	12.3849	12.6203	12.7202	12.5521	12.3981	12.3198	12.2851	12.303	12.3945	12.3767	12.4105	12.5137	12.5053	12.4921	12.565	12.4218	12.5876	12.4647	12.5073	12.5297	12.6206	12.6156	12.5367	12.3129	12.3228	12.341	12.4751	12.4482	12.4451	12.5722	12.5007	12.5805	12.472	12.4675	12.4511	12.4272	12.4705	12.4794	12.3681	12.4985	12.4956	12.4838	12.6014	12.6553
AAEL000241-RA	12.3379	12.3759	12.3697	12.3571	12.2319	12.3906	12.1843	12.317	12.2116	12.604	12.468	12.5443	12.366	12.337	12.3683	12.0987	12.2431	12.0922	12.3829	12.2578	12.4123	12.3634	12.2965	12.2579	12.2607	12.2372	12.2296	12.2335	12.4729	12.5121	12.461	12.337	12.2987	12.3351	12.0757	12.7127	12.1143	12.2637	12.1622	12.445	12.1784	12.3711	12.2668	12.0848	12.4628	12.2781	12.4308	12.2231	12.3818
AAEL000242-RA	12.1509	12.1897	11.8908	12.3152	11.9679	11.9906	12.0323	11.9702	12.05	11.2674	11.5808	11.5133	11.7696	11.8524	11.7586	11.9285	11.8436	12.0524	11.8787	11.9923	11.9643	11.5457	11.7056	11.749	11.7357	11.7375	11.722	11.527	11.4983	11.3767	11.4436	11.5227	11.5651	11.5532	12.0304	12.2419	11.9301	12.2728	12.3723	12.3766	11.8503	12.3253	12.089	11.7513	12.0763	11.8341	11.9358	11.894	11.9538
AAEL000243-RA	10.2247	10.6417	10.0048	11.0356	11.1627	10.6152	11.2847	11.0774	11.2776	8.53133	9.60712	10.2594	10.4849	11.6314	11.664	11.671	11.222	11.5311	9.824	11.3034	11.4469	10.2638	10.7257	11.4477	11.0779	10.4449	10.2285	10.0427	10.0181	9.72923	9.42073	9.88518	10.0012	10.4869	11.9097	12.1568	11.307	11.3947	11.7195	9.66688	11.8657	9.37633	9.68585	11.9136	9.29389	12.0352	11.9019	10.014	11.6731
AAEL000244-RA	11.9956	12.1687	12.1308	12.2438	12.2148	12.2503	12.0911	12.1033	12.0713	12.2312	12.2296	12.2719	12.2693	12.1738	12.0864	11.9739	11.8746	12.0797	12.0626	11.9891	12.0992	11.8524	11.6734	11.8224	11.8401	11.7787	11.6485	11.5945	11.9784	12.2373	12.1273	12.0782	12.0505	12.0107	12.0605	12.4285	12.0249	12.2337	12.292	12.2185	12.3209	12.2488	12.25	12.0477	12.1003	12.0544	12.0758	12.125	12.1687
AAEL000245-RA	12.4515	12.5502	12.5964	12.6108	12.7038	12.5561	12.738	12.8713	12.7699	12.4449	12.2111	12.2491	12.3982	12.4124	12.4093	12.7739	12.8176	12.7154	12.8404	12.7509	12.7923	12.8272	12.8716	12.8334	12.9617	12.8378	12.8354	13.009	12.2479	12.2361	12.1376	12.5193	12.5325	12.3913	12.7921	12.5697	12.6547	12.6131	12.8081	12.6131	12.7186	12.6432	12.8658	12.3353	12.6994	12.6994	12.6344	12.4963	12.8489
AAEL000246-RA	11.7593	11.9057	11.7717	12.027	12.1188	12.0707	11.9229	11.751	11.8961	11.9547	12.2862	12.2398	12.2653	12.2179	12.265	12.1189	11.8075	12.1135	12.2012	12.0546	11.9536	12.0927	12.2256	12.2388	12.2499	12.1191	12.0828	12.1419	12.1658	12.1506	12.0801	12.3309	12.3643	12.2933	12.1038	11.9147	12.1712	11.9051	11.6231	12.0436	11.8427	11.9406	11.8294	12.0049	12.0081	11.9552	11.9885	11.876	11.8665
AAEL000247-RA	8.29893	10.292	8.37124	7.8608	8.22979	8.06888	8.59986	8.33564	8.09581	8.64759	9.81412	9.94811	9.00237	8.48	6.90403	7.9001	9.80745	10.1822	11.4775	11.528	8.52098	9.90616	8.58909	10.1034	5.43735	11.0988	8.66591	7.24138	9.88721	9.96928	8.59635	9.26897	8.60908	8.15929	8.43172	10.3268	8.54401	9.03916	9.20877	9.09238	9.22983	8.95363	9.58341	8.694	10.3053	9.39728	8.9429	8.81356	9.72657
AAEL000248-RA	12.5462	12.4043	12.447	12.789	12.6609	11.7869	12.2287	12.2046	12.4382	12.4555	12.4801	12.5227	12.7531	12.7335	12.2582	12.4736	11.9091	12.0778	12.5596	12.5224	12.2963	12.2581	12.1484	12.8071	12.3563	12.4736	12.6567	12.0975	11.9194	12.7062	13.0743	11.6087	13.1806	13.0576	12.1853	12.1277	12.0324	12.813	12.8179	12.826	12.8166	12.8256	12.8321	12.83	12.8272	12.8236	12.8337	12.8162	12.8421
AAEL000249-RA	12.4485	12.3217	12.3087	11.8269	11.9101	12.004	11.8417	12.0303	11.8457	10.991	11.0272	11.2068	10.5751	10.4309	10.8401	10.6284	10.5166	11.0148	11.1297	11.5024	11.4546	11.3011	11.3284	11.3014	11.2956	11.1643	11.042	11.0727	11.327	11.2119	11.2102	10.8501	10.9002	10.9019	11.1439	10.8031	11.2595	12.319	12.2862	12.2941	11.7595	12.266	12.2561	11.8906	12.2399	11.9344	11.9157	12.167	11.9344
AAEL000250-RA	10.0677	10.4536	10.8781	8.76711	10.7784	7.35765	10.6579	10.0283	8.61941	10.9639	9.51698	7.99704	10.5513	10.0505	10.5402	9.91656	6.86373	8.83794	11.3579	10.9985	10.5429	10.9727	9.10653	11.071	10.0749	9.55588	10.1266	10.2561	10.4792	10.1284	10.6264	10.472	9.906	10.259	8.31904	8.01024	9.68649	10.5642	10.6319	8.43566	10.5491	8.16151	10.6726	8.30841	10.6914	8.3951	8.30841	10.6592	10.665
AAEL000251-RA	12.1465	12.0607	11.1293	11.0145	11.8884	10.8487	10.5597	9.48261	10.3872	8.80998	10.8641	10.5796	11.1633	12.3184	13.0913	10.7004	8.44046	10.9987	13.158	10.7111	11.32	10.8239	11.5433	11.1382	10.9714	9.01571	9.24814	8.76556	10.5616	11.3034	11.2391	11.0507	10.6263	11.206	11.2076	8.52856	11.1144	11.9731	11.9604	12.581	12.2143	9.52612	10.8334	9.68965	9.44604	9.77151	9.66799	11.8649	11.8729
AAEL000252-RA	12.2429	12.1072	12.1251	12.4364	12.4305	12.4809	12.7862	12.7665	12.7769	10.8231	11.0382	11.2493	11.3589	11.2483	11.2769	11.688	11.8982	11.5633	11.9393	12.0427	12.1472	12.356	12.3444	12.3251	12.3214	11.7382	11.8368	11.7984	11.606	11.7024	11.7139	11.5987	11.559	11.3842	11.8266	12.1747	11.8498	12.4753	12.5234	12.4059	12.2781	12.5317	12.3703	12.2982	12.4545	12.6542	12.4147	12.2317	12.1685
AAEL000253-RA	8.5581	9.43894	8.33304	6.38776	8.48129	7.95314	9.70734	8.79084	8.60351	8.71235	8.71894	8.45354	8.75797	7.09579	9.28426	8.92712	8.25218	8.43289	11.049	11.1496	9.08201	8.33911	10.4573	9.45715	7.93503	7.77927	7.01862	7.98393	8.27567	7.22669	8.57766	7.61198	8.65981	9.01039	9.02707	8.55587	8.92049	9.79682	9.2938	7.56073	10.0056	7.25977	9.7749	7.44542	7.1372	7.51609	7.42079	9.18908	9.08361
AAEL000254-RA	11.3864	12.0202	11.0989	11.3668	10.5231	10.2611	10.6085	9.27831	10.9269	12.3391	9.83887	10.4362	11.4618	12.2831	11.2441	10.0417	10.4095	10.1238	8.83301	10.707	13.0055	10.462	11.001	10.1415	11.0966	9.7195	11.8433	8.62737	9.42163	10.5319	10.0918	10.8206	11.5814	10.5877	11.5994	8.99451	13.1227	11.7241	11.984	9.56179	11.6361	9.30962	11.7979	9.46498	9.20742	9.52428	9.44433	11.4349	11.7328
AAEL000255-RA	10.5542	11.3364	10.9996	11.8645	12.3718	11.2831	12.3828	12.3122	12.1858	11.2525	11.1531	11.1837	11.8062	11.6897	11.6104	12.683	12.7023	12.3929	11.7644	11.9968	12.2301	11.8698	12.1337	12.2615	12.0539	12.3743	11.9694	11.543	11.0234	10.9988	10.8927	12.0432	11.7699	11.584	12.9983	12.002	12.4949	11.7699	11.9674	11.6047	11.5846	11.8027	11.8639	12.0316	12.0923	11.7042	11.9896	11.9611	12.2183
AAEL000256-RA	12.2874	12.3382	12.3711	12.3164	12.0787	12.2207	12.3693	12.1151	12.1686	10.8431	11.3678	11.3215	11.2925	11.0818	11.2313	11.9531	11.2913	11.8693	12.0563	11.7518	12.2661	11.9671	11.9754	11.9445	11.9114	11.8949	11.9252	11.8764	11.5669	11.6022	11.6039	11.72	11.6485	11.4957	11.9848	11.891	12.0941	12.2465	12.4248	12.395	11.7604	12.3652	12.1796	12.0772	12.2064	11.7815	12.4817	12.4635	12.527
AAEL000258-RA	12.6259	12.5819	12.6248	12.542	12.5072	12.4972	12.568	12.5214	12.6039	12.5278	12.5508	12.5038	12.3806	12.4545	12.451	12.4061	12.4409	12.4102	12.5434	12.5062	12.4856	12.431	12.4491	12.5633	12.5372	12.368	12.438	12.5542	12.4557	12.5815	12.5953	12.5683	12.569	12.404	12.4032	12.5373	12.3898	12.5543	12.5469	12.5964	12.5422	12.5765	12.5138	12.6267	12.708	12.6259	12.529	12.5281	12.5147
AAEL000258-RB	12.56	12.5662	12.5287	12.5099	12.5232	12.4404	12.538	12.5218	12.5382	12.4749	12.4761	12.4966	12.425	12.4436	12.3756	12.2442	12.2717	12.3364	12.5585	12.5102	12.5162	12.503	12.4193	12.4268	12.4563	12.4839	12.408	12.3646	12.5599	12.5547	12.6005	12.3801	12.3899	12.5264	12.3499	12.3734	12.3659	12.5828	12.537	12.5275	12.543	12.4974	12.5155	12.6218	12.5967	12.6104	12.458	12.5215	12.4888
AAEL000259-RA	11.8189	11.2416	11.8139	10.7156	11.2612	10.9064	10.6582	11.0124	11.0681	9.64633	10.7166	12.1098	11.3481	11.5471	10.9501	11.0574	11.9359	11.2927	10.6796	11.5433	10.4622	11.2462	10.5148	10.402	11.0643	10.4995	10.3498	10.1922	10.8011	10.9697	11.242	10.4756	10.6751	10.5989	11.4486	9.67151	11.7044	11.1805	11.4731	11.1607	11.4193	11.5786	11.574	11.1847	11.1578	11.5171	11.2481	11.2429	11.3353
AAEL000260-RA	11.8319	11.6736	11.8	12.0419	12.0055	11.8872	11.8506	11.8446	11.7259	12.3871	12.4459	12.515	12.5402	12.6109	12.5697	12.287	12.3547	12.3289	12.4246	12.3617	12.3306	12.3539	12.4691	12.5307	12.4298	12.4331	12.5191	12.4624	12.4679	12.4472	12.3942	12.5452	12.4177	12.4878	12.2782	12.1634	12.2593	11.7943	11.7901	11.8724	11.7187	11.8372	11.7533	12.0026	11.9124	11.7259	11.8684	11.9295	11.9399
AAEL000261-RA	11.2413	11.1264	11.1883	11.5549	11.5606	11.3509	11.5095	11.4611	11.5038	12.2308	12.2141	12.2706	12.1631	12.2686	12.2351	11.9323	11.8776	12.1275	11.9021	11.9832	12.3463	12.2273	12.1014	12.3064	12.2688	12.3482	12.3735	12.3635	12.144	12.162	12.1296	12.2532	12.2146	12.2857	12.0308	12.0448	11.9881	11.5141	11.2217	11.4701	11.3644	11.2581	11.3663	11.3969	11.4497	11.5105	11.4757	11.459	11.4045
AAEL000262-RA	12.3787	12.5052	12.4597	12.5528	12.4253	12.5264	12.5957	12.4668	12.4353	12.7675	12.6278	12.6747	12.8569	12.5854	12.613	12.6163	12.6501	12.6276	12.612	12.7062	12.6318	12.6041	12.6916	12.5969	12.7218	12.7821	12.7733	12.9128	12.5881	12.7119	12.6295	12.562	12.6615	12.8243	12.5968	12.615	12.5456	12.4578	12.3829	12.4146	12.3521	12.3573	12.3873	12.4584	12.4048	12.4262	12.5422	12.6823	12.555
AAEL000263-RA	10.9467	10.9235	10.8159	10.1438	9.68592	10.8566	8.89023	9.95209	9.9995	11.2326	11.7371	11.5842	11.037	11.0005	11.3968	8.70736	8.58909	10.1295	11.2543	10.4981	11.3041	11.1909	11.1856	11.0835	11.0288	11.3442	11.1233	11.3853	11.4945	11.5272	11.5554	11.3709	11.4077	11.3133	10.0735	11.8294	10.3831	10.2855	10.2418	7.25849	10.1445	10.584	10.2484	10.7016	10.3089	10.9896	10.6418	10.2638	10.3132
AAEL000264-RA	11.9888	12.0973	11.9367	12.0152	12.1208	12.1227	12.0557	12.1663	12.1194	12.3546	12.2894	12.1705	12.3379	12.2604	12.2348	12.101	11.9901	12.2069	12.2308	12.0668	12.1533	12.0466	12.0627	12.0072	12.0508	12.0486	12.0747	12.1037	12.2388	12.4192	12.3117	12.2581	12.2719	12.3693	12.2052	11.969	12.2501	11.98	11.9721	11.9451	12.1454	12.0437	12.0877	12.0113	12.0651	11.9706	12.0681	12.1425	12.1859
AAEL000265-RA	11.7786	11.8472	11.9344	11.6313	11.7594	11.6308	11.8389	11.9501	11.8049	11.9165	11.5436	11.5497	10.7888	10.8598	10.9808	11.2107	10.9702	11.2446	11.6304	11.8725	11.4279	11.728	11.5018	11.6155	11.5516	11.6395	11.2818	11.4702	11.564	11.5376	11.4519	11.4266	11.3882	11.3483	11.3123	11.1262	11.57	11.8598	11.7293	11.7104	11.9418	11.7419	11.8413	11.5692	11.7009	11.77	11.7419	11.9025	11.4037
AAEL000266-RA	11.6172	11.341	11.6183	11.3935	11.4415	11.3115	10.8588	10.1364	10.9191	9.9224	11.4956	11.5125	10.5799	10.9563	10.9488	10.4065	9.04792	10.2559	11.6521	11.0489	11.1021	10.9137	11.0312	11.0611	11.1849	10.6508	11.2023	10.7925	11.3009	11.1437	11.2996	10.9179	11.1239	11.0789	10.7623	9.04791	11.0191	11.6826	11.3819	11.3302	11.7357	11.3767	11.1817	11.0928	11.2029	11.425	11.1429	11.3674	11.2994
AAEL000267-RA	10.6844	10.4472	10.5779	12.1558	12.6355	12.2053	12.4959	13.0818	12.2731	12.0968	12.063	12.1853	12.9629	12.4775	12.2634	13.0182	12.9989	12.7218	12.1411	12.3691	12.0163	12.9439	12.603	12.8158	12.5239	13.0266	13.1571	12.759	12.0809	11.6574	11.7744	12.3352	12.5303	12.9363	12.8562	12.5796	12.9971	11.9748	11.9793	12.0238	11.955	12.0088	11.98	12.0206	12.075	12.0043	12.0354	12.0397	12.0305
AAEL000268-RA	10.4868	10.2061	10.1452	10.085	9.56745	10.19	9.93486	9.65532	9.27089	8.74302	10.6308	9.34622	10.4545	10.4697	10.114	10.1431	10.9211	9.98025	9.23542	7.32908	10.7848	6.00999	9.22304	10.2846	10.0053	10.369	10.4449	9.86558	7.85373	10.0024	10.0875	9.69995	9.70109	10.2766	9.48864	11.107	9.28461	10.6989	10.6428	8.27116	10.6096	10.8009	10.6036	8.14416	10.5875	8.20964	10.6916	10.752	10.8921
AAEL000269-RA	12.7905	12.9336	13.035	13.0087	12.9036	12.9896	12.8856	13.057	13.0103	13.0529	12.9825	13.0516	13.0553	13.0403	13.0477	13.0703	13.0666	13.0638	13.0796	13.0598	13.0796	13.0793	13.0791	13.0794	13.0793	13.0068	13.0796	13.0777	13.0342	13.0285	12.9241	12.9948	12.9983	12.9828	13.0707	13.0524	12.994	13.0203	13.0278	13.0156	12.94	12.9242	12.9623	12.9077	12.9151	12.883	12.8444	12.9285	12.9042
AAEL000270-RA	12.6746	12.5909	12.5917	12.5141	12.5053	12.5577	12.3772	12.5132	12.5271	12.6561	12.5386	12.5737	12.5467	12.5023	12.5025	12.3681	12.3842	12.4113	12.3907	12.1066	12.4108	12.3799	12.3939	12.3907	12.4316	12.3796	12.3514	12.4595	12.5314	12.5309	12.5191	12.5672	12.5532	12.4861	12.4425	12.5037	12.4156	12.4746	12.451	12.5278	12.6846	12.7244	12.6468	12.5375	12.5345	12.5514	12.5249	12.4854	12.4172
AAEL000271-RA	12.6354	12.6461	12.7036	12.5762	12.666	12.639	12.6045	12.4477	12.4584	12.521	12.4505	12.4463	12.3123	12.3119	12.3917	12.5769	12.4595	12.5081	12.6338	12.6263	12.6165	12.502	12.5801	12.5994	12.5554	12.2189	12.3042	12.5318	12.6311	12.6011	12.4779	12.6341	12.6412	12.3185	12.4391	12.4231	12.4078	12.6214	12.6017	12.6785	12.5965	12.6301	12.5891	12.6479	12.6315	12.5618	12.5641	12.5831	12.3161
AAEL000271-RB	12.3	12.184	12.1664	12.4873	12.4442	12.3735	12.1695	12.1955	12.2501	12.2131	11.9897	12.1852	12.2189	12.2173	12.2226	12.5458	12.7202	12.5785	12.6319	12.6032	12.6714	12.3637	12.3155	12.3904	12.4229	12.0776	11.9752	12.1888	12.0922	12.0298	12.1574	12.2142	12.2434	12.1006	12.4782	12.2985	12.3317	12.1865	12.6174	12.168	12.3446	12.3522	12.3742	12.2471	12.3978	12.2815	12.172	12.2319	12.4104
AAEL000272-RA	11.181	11.2453	11.3083	11.1867	10.8037	11.2418	11.4086	11.3498	11.4713	11.3997	11.6317	11.5787	11.4712	11.67	11.5722	11.5591	10.7716	11.3677	12.0633	11.8618	11.8415	11.5614	11.6543	11.6576	11.747	12.0519	11.9786	11.93	11.3278	11.464	11.6199	11.6232	11.7397	11.4778	11.7339	10.9135	11.7068	11.15	11.3183	11.1325	11.053	11.2865	11.351	11.2728	11.3603	11.3324	11.3446	11.3371	11.3857
AAEL000273-RA	12.3228	11.3286	11.9323	12.5846	11.3334	10.4298	12.3239	12.5803	11.9684	11.9106	13.1902	11.5076	11.7897	11.8764	12.8797	11.0647	10.4023	11.5987	13.3909	12.775	13.164	11.1065	10.9779	10.7189	11.719	12.2691	11.8397	11.2789	12.4827	12.9921	13.6924	12.2526	12.0111	11.7576	10.4208	10.4661	10.6516	12.0133	12.1901	9.6106	12.3775	11.9614	12.0822	11.9184	11.8654	9.55481	12.0277	12.0381	12.2339
AAEL000274-RA	12.9136	12.9469	12.9313	12.7769	12.9168	12.8263	12.8357	12.9296	12.8259	12.9449	12.8973	12.9212	12.9216	12.9124	12.9308	12.9277	12.9506	12.9261	12.9436	12.9044	12.8929	12.9103	12.9789	12.9283	12.8822	12.9714	12.9145	12.9648	12.9225	12.8029	12.8599	12.6482	12.9089	12.929	12.8924	12.9711	12.9179	12.8225	12.8143	12.86	12.8213	12.8572	12.8166	12.8821	12.8988	12.8463	12.8999	12.8697	12.8572
AAEL000275-RA	12.6956	12.7545	12.6402	12.7181	12.8461	12.669	12.9155	12.85	12.8159	12.5023	12.6771	12.6392	12.7271	12.7582	12.7894	12.8111	12.7051	12.7958	12.825	12.8874	12.8599	12.7942	12.7447	12.7337	12.7557	12.8777	12.8196	12.5934	12.6671	12.7849	12.7726	12.4897	12.7467	12.7353	12.7943	12.8181	12.846	12.8282	12.8215	12.8189	12.7718	12.8199	12.674	12.8179	12.7484	12.8001	12.8048	12.8048	12.6509
AAEL000276-RA	12.8566	12.3962	12.4421	12.4267	11.7126	12.5849	11.3879	11.1399	11.7891	13.0204	12.916	12.7514	12.4316	12.7332	12.7251	10.8903	10.3636	11.6698	11.7962	12.4325	12.0105	12.0707	12.1978	11.9545	12.0928	12.1972	12.3735	12.9303	12.5789	13.0417	12.8941	12.5373	12.3319	12.4386	11.2995	11.7667	11.1091	12.328	12.3223	12.2425	12.3186	12.247	12.3192	12.2172	12.2649	12.3408	12.3337	12.2889	12.3316
AAEL000277-RA	11.1692	11.6636	11.8655	10.6266	11.1236	11.2104	11.4813	12.2222	11.8108	11.2044	10.5214	10.8978	9.75262	7.2685	8.58166	12.2152	12.0852	12.1798	11.5609	10.6658	11.5638	11.1798	10.665	10.4268	11.109	10.6289	10.9202	10.9065	10.8841	10.7845	11.079	10.0653	9.94943	10.382	11.179	13.1598	11.2314	12.1917	12.0985	9.88105	12.2817	9.59142	12.0674	9.74755	12.0352	9.82618	12.074	12.1128	12.0438
AAEL000278-RA	12.3995	12.4937	12.4872	12.3686	12.2367	12.4368	12.3971	12.412	12.5436	12.2059	12.3857	12.4173	12.2771	12.2918	12.29	12.0433	11.7079	12.0915	12.1888	12.2654	12.2726	12.2823	12.2058	12.1959	12.1409	12.3845	12.2771	12.2308	12.5017	12.4914	12.4917	12.3389	12.2894	12.3071	12.108	12.2247	12.0513	12.3833	12.4738	12.0404	12.4797	12.1803	12.4536	12.3529	12.4067	12.5148	12.5116	12.5743	12.433
AAEL000279-RA	11.9227	12.0102	12.0224	11.7467	12.0116	11.857	12.1824	12.3229	12.2522	11.8685	11.9093	11.8842	11.9062	11.9009	11.9739	11.8683	11.9786	11.9292	12.0082	12.3503	12.1507	12.2719	12.2124	12.138	12.2658	12.1736	12.0973	12.234	12.0022	11.8759	11.9593	11.797	11.8752	11.8906	11.9702	11.9188	12.0012	12.1291	12.2028	12.0834	12.1124	12.0923	12.2137	11.8385	11.9629	11.9224	11.8964	11.9889	12.0304
AAEL000280-RA	8.68186	8.35693	8.54018	9.19835	9.5585	8.4733	8.56004	7.66472	8.30347	9.68055	8.36797	9.56032	8.50023	9.75724	9.97367	8.21284	10.1086	7.05048	8.09234	9.83465	9.48554	7.5794	8.6453	10.4668	10.1046	9.63332	10.0397	8.06883	7.61268	6.32226	8.3347	7.66974	8.63512	7.64154	8.27378	8.57443	7.55284	9.23981	9.13908	8.92361	9.35626	9.24324	9.34248	8.87132	9.27931	9.33714	8.68186	9.27374	8.51565
AAEL000281-RA	12.6672	12.5069	12.4696	12.4865	12.5219	12.3963	12.3005	12.2768	12.2006	12.2544	12.1447	12.2082	12.251	12.1677	12.19	12.2882	12.3953	12.3344	12.3243	12.4392	12.3529	12.3723	12.2881	12.3007	12.2842	12.5838	12.4679	12.3226	12.1456	12.1224	12.2145	12.3209	12.2269	12.139	12.3539	12.2824	12.3123	12.3969	12.4778	12.4778	12.3383	12.463	12.4268	12.4768	12.4379	12.7072	12.4206	12.335	12.4278
AAEL000282-RA	12.1385	12.144	13.0403	12.464	12.5596	13.0105	12.7491	13.3581	11.3123	11.7626	12.1311	12.9339	12.8619	12.5879	12.5437	12.8433	12.6634	12.5331	12.4617	12.4681	12.9275	13.2831	13.4658	12.8021	12.737	10.9996	11.7748	12.2923	12.5976	12.2249	12.8976	12.73	12.7911	12.8966	12.5407	11.543	12.9098	12.5839	12.6618	12.3086	12.6651	12.4852	12.6513	12.7282	12.6599	12.6966	12.711	12.7041	12.7397
AAEL000283-RA	9.72035	9.81878	10.1465	7.78818	9.52286	7.16881	8.22139	9.09362	9.27268	9.14367	9.17993	7.35085	7.91635	5.23154	6.45565	8.13992	7.34604	7.82801	9.25854	9.41349	8.71368	7.66937	9.2783	6.79104	9.3857	10.2497	5.07174	8.0928	8.50373	9.10707	8.85428	9.43194	8.69295	9.64825	7.70295	7.64295	7.9625	9.69779	10.1541	7.72046	10.569	7.39401	10.3246	7.58134	7.23832	7.67596	7.5564	9.97744	10.0469
AAEL000284-RA	12.3322	12.4351	12.3954	12.5169	12.4671	12.5495	12.5745	12.7498	12.5713	12.5099	12.3362	12.2947	12.727	12.5429	12.6371	12.719	12.8324	12.7103	12.5929	12.669	12.7213	12.8099	12.7543	12.6916	12.7563	12.6815	12.7469	12.8492	12.3712	12.3786	12.4151	12.5532	12.5558	12.5567	12.7239	12.8135	12.781	12.6611	12.6591	12.6596	12.5474	12.5074	12.6596	12.2749	12.4034	12.3366	12.4028	12.5718	12.5144
AAEL000285-RA	10.1804	10.9745	10.171	10.0277	8.50964	10.4102	9.05978	9.78464	8.94142	10.2359	10.6237	10.4279	9.936	10.0576	9.46697	9.30963	9.80916	9.01352	7.35397	7.81833	10.0104	10.3535	9.48362	10.831	5.9345	10.0604	10.3259	9.46005	10.3972	10.3435	10.3935	10.3671	10.348	10.4003	9.37262	10.0356	8.95161	10.2172	9.37155	10.6204	10.2831	7.38803	9.91707	7.60251	10.309	7.67364	10.4343	10.3722	10.2045
AAEL000286-RA	7.30194	10.1118	9.48813	7.92255	7.6692	8.90896	8.36808	8.16324	8.51594	10.0005	9.34953	8.82743	8.28217	6.76821	8.06907	7.50796	7.78257	8.33746	11.641	11.4029	11.1652	11.3201	11.048	10.8022	10.6889	10.7132	10.6789	10.6696	7.30595	9.0848	10.1609	8.78255	9.63023	9.65829	9.9254	13.0631	8.06002	9.05327	8.36261	6.35911	9.06094	9.2296	8.9766	9.19128	9.33988	9.39733	6.15866	9.11329	8.96839
AAEL000287-RA	10.8962	11.1876	11.0202	11.1115	10.9697	10.9758	11.1395	11.317	10.9943	12.1044	12.1044	12.1469	11.7774	11.6933	11.8411	11.1883	10.7474	11.2302	11.8867	11.3208	11.5937	11.7109	11.7652	11.7036	11.7588	11.9023	11.8254	11.8016	12.0694	11.8824	12.006	11.9043	11.9133	11.9433	11.4662	11.1888	11.4518	11.0145	11.4027	11.1522	10.714	10.7786	11.1231	10.7581	11.1324	10.9814	11.1495	11.2044	11.6852
AAEL000288-RA	12.5889	12.5394	12.5175	12.48	12.4264	12.4866	12.4819	12.4796	12.4612	12.2106	12.2967	12.3558	12.2828	12.3836	12.3862	12.3442	12.3819	12.3968	12.4653	12.4234	12.3648	12.3377	12.3129	12.3884	12.2903	12.2237	12.2813	12.1697	12.236	12.186	12.2647	12.2278	12.1999	12.1898	12.402	12.3353	12.393	12.5657	12.6434	12.5583	12.5053	12.4793	12.5096	12.5384	12.4482	12.3969	12.4491	12.4201	12.4464
AAEL000289-RA	12.4541	12.3401	12.3526	12.4473	12.2277	12.4913	12.4387	12.2932	12.416	12.6835	12.5932	12.5372	12.6628	12.5728	12.5707	12.5034	12.5756	12.5592	12.0728	12.2534	12.3145	12.4955	12.5384	12.5542	12.4471	12.5424	12.4437	12.5723	12.4973	12.5474	12.4894	12.664	12.585	12.5767	12.4842	12.4326	12.4675	12.2874	12.2202	12.3809	12.3489	12.3829	12.2758	12.2737	12.4344	12.3399	12.5627	12.3996	12.4287
AAEL000290-RA	12.2005	12.237	12.1536	12.0074	12.1126	12.1953	12.2223	12.3174	12.2998	12.4488	12.3076	12.3504	12.3881	12.298	12.3103	12.2436	12.4359	12.3104	12.0522	12.1031	12.1488	12.1789	12.1182	11.9887	12.1117	12.2402	12.1677	12.1907	12.3472	12.3169	12.3197	12.2817	12.2805	12.3598	12.3395	12.5892	12.3273	12.2255	12.1623	12.2474	12.2084	12.1834	12.1702	12.111	12.3358	12.287	12.2574	12.2415	12.1507
AAEL000291-RA	13.0075	13.0718	13.0433	12.927	13.0135	12.9966	13.0046	13.0522	13.0447	13.054	13.0218	13.0194	13.0604	13.048	13.0541	13.0712	13.0617	13.0775	13.0846	13.0847	13.0847	13.0604	13.0827	13.0834	13.0834	13.0838	13.068	13.0805	13.045	13.0337	13.0558	13.0059	13.0088	12.996	13.063	13.0453	13.0462	13.0206	13.0067	13.0192	13.0383	13.0396	13.0232	13.0409	12.9793	12.982	13.0073	13.0133	12.9364
AAEL000292-RA	11.6222	11.6633	11.6169	11.8556	11.8148	11.8696	11.7102	11.6545	11.7498	12.3276	12.2667	12.2728	12.3803	12.3138	12.3642	12.1857	12.1625	12.0889	12.0335	11.9212	12.0422	12.2178	12.1053	12.1913	12.1705	12.3151	12.3024	12.3197	12.1517	12.13	12.1203	12.3013	12.3029	12.3499	12.0134	12.0872	12.0461	11.7421	11.624	11.779	11.4453	11.7301	11.7128	11.797	11.7732	11.769	11.8027	11.7657	11.7674
AAEL000293-RA	12.7798	12.4591	12.4364	12.3028	12.8537	12.6437	12.6544	12.4645	12.2755	12.9735	12.7214	12.4831	12.945	12.7719	12.8028	12.116	11.9413	12.5134	12.6105	12.4644	12.6847	12.7271	12.5184	11.341	12.5349	12.6956	12.845	12.6411	13.2272	13.0294	12.6679	11.8139	12.7773	12.6177	11.9806	12.7338	12.0195	12.9717	12.9777	12.9343	13.0428	13.0292	13.0428	12.8597	12.9446	12.9477	12.7973	12.7629	12.8077
AAEL000294-RA	12.5933	12.4879	13.1777	12.653	12.093	12.4604	12.5596	12.1265	11.8098	12.4617	12.6593	12.2596	11.9717	12.694	12.7694	12.2805	12.7653	12.4182	12.3744	12.5941	12.7615	12.8292	12.4637	12.8956	12.9719	12.5202	12.5816	10.5768	12.2549	12.6525	11.0006	12.5696	12.6032	12.4449	13.2576	12.8771	12.2871	12.7926	12.926	12.7416	12.3797	11.9669	12.5969	11.9148	12.092	9.68082	12.8709	12.9833	12.9075
AAEL000295-RA	12.4001	12.1995	12.3043	12.5949	12.6641	11.9405	12.6824	12.6359	12.4573	12.7731	12.7945	12.9185	12.7583	12.9559	12.9101	12.5086	12.4675	12.6635	12.567	12.7877	12.5178	12.6133	12.7926	12.7427	12.6377	12.7219	12.9066	12.6876	12.7481	12.6906	12.7339	12.8059	12.7306	12.8515	12.4597	12.4861	12.7566	12.5754	12.453	12.4915	12.4032	12.4967	12.3763	12.4934	12.4314	12.5027	12.5027	12.4836	12.3561
AAEL000296-RA	12.345	12.23	12.1848	12.4089	12.3532	12.4157	12.2215	12.0339	12.2706	12.4123	12.5693	12.4444	12.5325	12.4078	12.4768	12.2415	12.0611	12.2974	12.0742	12.0603	11.9283	12.1887	12.3092	12.2576	12.2708	12.4285	12.3679	12.0534	12.4843	12.3682	12.302	12.3114	12.467	12.4432	12.2156	12.1768	12.2979	12.39	12.2947	12.3464	11.9502	12.3387	12.3045	12.2043	12.4046	12.3965	12.3081	12.3001	12.2645
AAEL000297-RA	12.3551	12.4602	12.3181	12.2159	12.2609	12.1543	12.3776	12.3426	12.3732	12.0257	12.0183	12.0944	12.2051	11.9989	11.9922	12.189	12.152	12.1378	12.0351	12.0703	12.0682	12.3921	12.2763	12.1688	12.2501	12.2295	12.3029	12.3905	12.1937	12.02	12.1338	12.0773	11.9815	12.0539	12.1846	12.5758	12.2077	12.3365	12.4802	12.3305	12.4679	12.3851	12.4896	12.1869	12.2747	12.2012	12.2024	12.3933	12.3584
AAEL000298-RA	11.8993	11.7323	11.7532	11.9073	11.836	11.8968	11.881	11.8206	11.9081	11.8765	11.747	11.6773	11.7701	11.7035	11.728	11.5061	11.4063	11.5526	11.3152	11.5446	11.2271	11.7649	11.6181	11.7657	11.768	11.372	11.3498	11.4845	11.5969	11.5833	11.4186	11.6299	11.6552	11.7277	11.5684	11.5004	11.6157	11.8637	11.9463	11.9926	11.8673	11.9272	11.8886	11.696	11.7357	11.6998	11.7766	11.6884	11.9652
AAEL000299-RA	11.8747	11.7582	11.9145	12.0841	12.0652	11.8729	12.0309	12.0887	12.0856	12.5804	12.4269	12.5198	12.5652	12.5214	12.5315	12.4644	12.5239	12.4761	12.5307	12.4462	12.5113	12.5104	12.5668	12.5834	12.5071	12.4888	12.5749	12.6254	12.3185	12.2837	12.279	12.6239	12.5248	12.5067	12.4143	12.2058	12.4638	11.8639	11.9241	11.9411	11.8933	11.9146	11.904	11.9402	11.9524	11.9165	11.9847	12.0037	12.1334
AAEL000300-RA	12.3053	12.4146	12.2491	12.377	12.2816	12.1233	12.0659	12.2689	12.4122	12.5187	12.3945	12.4519	12.5941	12.5453	12.482	12.1861	12.3928	12.3451	12.1319	12.248	12.3738	12.5234	12.4413	12.3973	12.3624	12.2611	12.4564	12.3235	12.2922	12.418	12.4466	12.5207	12.3832	12.48	12.3171	12.6784	12.4831	12.3589	12.3799	12.3574	12.3395	12.3086	12.3431	11.9172	12.2247	11.9842	12.3183	12.2067	12.3308
AAEL000301-RA	12.6438	12.5606	12.6113	12.4704	12.5082	12.6283	12.6375	12.5506	12.67	12.5571	12.5875	12.6048	12.5813	12.5216	12.5123	12.4264	12.4896	12.515	12.1835	12.4043	12.4994	12.483	12.4257	12.4012	12.4129	12.608	12.5012	12.6128	12.5544	12.4931	12.4491	12.6355	12.4796	12.6414	12.5099	12.4137	12.4557	12.6201	12.6209	12.6813	12.6586	12.7453	12.6549	12.596	12.6132	12.4073	12.6147	12.371	12.4424
AAEL000302-RA	11.0116	8.93205	9.64374	11.2461	11.4213	9.55972	10.2979	10.9604	11.0456	10.8457	9.98655	9.37143	11.6627	11.6905	11.5236	12.2003	12.715	11.6417	9.69056	11.0694	10.3739	8.20786	7.80781	11.1646	9.82759	10.3335	10.9876	9.38669	10.0164	9.64045	9.4724	10.1372	9.52991	9.92558	11.1546	11.1192	11.206	10.7855	10.5398	7.71271	10.7948	10.7334	10.591	10.5266	10.4054	7.67255	11.7499	11.6739	11.6583
AAEL000303-RA	12.7373	12.7047	12.8023	12.7224	12.9966	12.7564	12.8786	12.8254	12.7777	13.1261	12.9759	13.0738	13.084	13.0817	13.0908	13.1066	13.0833	13.0602	13.1385	13.0325	13.0821	13.0649	12.969	13.0313	13.0363	13.0247	13.1507	12.9553	13.0268	12.9051	12.9872	12.9775	13.0314	12.8201	13.0507	12.9482	13.1441	12.7946	12.7624	12.683	12.7602	12.645	12.7615	12.7229	12.7835	12.8403	12.8537	12.8768	12.8613
AAEL000305-RA	10.5433	10.5201	10.9035	10.7288	10.7068	11.2632	10.9609	10.7333	10.8337	11.5047	11.6857	12.0467	11.5041	10.8697	10.4371	10.6985	11.0738	10.7302	10.9892	10.1537	11.2126	11.1468	11.5562	11.5472	11.3684	11.4817	11.2621	11.5955	11.0456	11.033	10.7852	11.3244	11.3626	11.3596	10.6412	14.2992	10.4255	11.04	10.9636	8.73556	10.866	11.2343	11.0445	10.9892	11.2392	8.70009	11.0768	11.0939	11.2667
AAEL000306-RA	10.4244	10.1236	10.4257	9.64176	9.28337	9.61963	8.53698	8.97355	9.09273	4.07054	8.82391	9.15915	7.10117	8.57904	7.53706	8.41392	8.82591	8.29752	7.16192	8.35223	9.76414	10.0889	7.138	8.41052	9.19926	7.90511	8.88747	9.25313	7.35205	8.31568	8.12799	8.63226	9.58363	9.03653	8.28896	9.64505	8.94647	10.3964	10.7978	8.68143	10.3278	8.38187	8.38187	8.54284	8.21965	8.64376	8.49944	10.4226	10.8111
AAEL000307-RA	8.96818	6.84845	9.22905	9.17952	9.19774	7.85906	9.57117	9.66946	9.27969	9.82877	8.55484	8.09149	10.1596	9.9108	9.57541	10.4442	10.6285	10.2323	5.90037	6.31101	8.32189	10.1667	10.4576	9.76469	9.36464	4.53677	7.49109	8.00814	7.81943	6.80291	6.36228	9.13447	9.69939	8.91361	10.3112	9.40117	9.70969	9.88505	9.96894	7.07891	9.9497	10.0743	9.9078	6.92986	10.0364	7.05525	6.87601	10.1004	9.88505
AAEL000308-RA	12.0412	11.9859	11.9809	11.5973	11.7407	11.6371	11.5485	11.8556	11.5868	10.6939	10.7635	10.5113	10.6609	11.0907	10.6534	11.4804	11.4895	11.6166	11.1627	11.0899	11.1317	11.3185	11.2338	11.0865	11.176	11.146	11.2279	11.0236	11.1435	11.1446	11.2585	10.9242	11.0263	11.054	11.2277	10.8648	11.3177	11.7232	11.8384	12.0287	11.6896	12.0398	11.562	12.1146	12.071	11.7157	11.7136	11.5406	11.5756
AAEL000309-RA	10.5874	11.2229	11.1289	10.9787	11.0631	10.6467	11.5857	10.8981	11.6422	9.10931	11.7157	10.8802	6.6146	7.87959	7.59963	11.6598	9.18677	11.8829	10.7877	11.2962	10.8357	10.7619	10.7286	10.8857	10.6299	10.1621	10.6943	10.0291	10.9106	11.27	11.3507	10.2507	10.3367	10.057	10.6272	10.123	10.8404	11.8477	11.9728	9.83802	12.2981	12.204	12.1237	9.7121	9.41995	9.80376	9.69263	11.7944	11.8741
AAEL000309-RB	11.5998	11.4904	11.592	11.6059	11.549	11.8674	11.941	11.9668	11.8876	11.4843	11.3178	11.1415	9.72933	10.1328	10.5104	10.9764	10.9599	11.1996	11.7275	11.7135	11.654	11.6304	11.5911	11.7566	11.6279	11.7791	11.8434	11.7035	11.5223	11.5847	11.5377	11.5672	11.5685	11.3833	11.5013	11.249	11.4929	11.7264	11.7406	11.8822	12.0042	12.0856	12.001	11.9774	11.9372	11.8007	11.6179	11.128	11.4125
AAEL000310-RA	11.4684	11.1151	11.765	12.37	11.5333	12.6019	13.4282	12.34	12.9626	11.9951	12.1986	12.5408	12.4808	12.3266	12.2876	12.3334	12.2436	12.3225	12.3045	12.0829	12.4344	12.5491	12.6766	13.1599	12.338	11.5215	11.6723	12.2619	11.8115	11.6742	11.7461	12.6236	12.3004	11.3539	12.3902	13.6953	12.6622	12.2208	12.4347	12.3099	12.1179	11.9171	12.0067	12.2327	11.9758	9.55608	12.4383	12.5107	12.5221
AAEL000311-RA	12.496	12.4068	12.9579	12.4648	11.9001	12.1	12.3915	12.1777	12.5454	12.7882	12.2965	11.8977	10.2475	10.0202	10.3921	13.2033	12.9378	13.4843	12.6571	12.2244	12.6416	12.7372	12.736	12.1727	12.5914	11.3479	11.2396	11.3197	12.4939	13.2246	13.2241	11.6348	11.4886	11.3562	11.9672	12.9251	12.1421	12.9866	13.103	13.0068	12.566	12.4801	12.4596	9.62507	11.8464	9.7341	13.0063	12.9937	13.0098
AAEL000312-RA	11.2018	11.2984	11.218	11.2609	11.1313	10.9127	11.3855	11.685	11.2583	10.3767	10.396	11.085	10.9791	10.7193	11.0496	11.4081	11.642	11.322	11.2786	11.2882	11.1102	11.2187	11.0003	11.1432	11.0632	11.0399	10.8901	10.9967	10.2348	10.8481	10.6293	10.7811	10.7329	10.7537	10.9964	10.7267	11.1845	11.526	11.6685	11.5966	11.0304	11.2965	11.0926	11.1491	11.008	10.7459	11.3836	11.1271	11.3338
AAEL000313-RA	9.81335	9.93679	9.99837	10.4763	9.81228	10.5142	10.3513	10.2283	10.6728	8.84608	10.0073	9.6388	10.6641	10.838	10.4577	11.0472	11.7665	10.6118	9.84552	10.9303	11.4981	10.0908	10.224	10.2647	9.79753	10.8041	9.65032	8.21362	7.79696	9.98538	7.90402	10.415	9.99392	10.4759	10.0151	12.6039	10.7367	10.8897	10.815	8.77543	10.9981	11.0289	10.878	8.66427	8.36761	8.75777	11.2355	10.844	10.8129
AAEL000314-RA	12.1304	12.0933	12.0963	11.6661	11.8509	11.645	11.5477	11.6951	11.3874	11.6785	11.867	11.8035	10.9952	11.3857	11.4569	11.1519	10.8028	11.3682	11.9931	11.974	11.7814	11.4193	11.3373	11.3949	11.3204	11.3381	11.3339	11.3531	11.6811	11.6586	11.6333	11.3245	11.3455	11.3678	11.2387	11.0225	11.4053	11.7736	11.6238	11.8023	11.9588	11.7937	11.6794	11.5634	11.8158	11.6427	11.8669	11.8887	11.5157
AAEL000315-RA	12.4128	12.3886	12.386	12.3672	12.4604	12.309	12.3926	12.3312	12.2985	12.4926	12.4714	12.5074	12.3262	12.4973	12.4224	12.2039	12.097	12.2297	12.4722	12.4263	12.4488	12.3809	12.3579	12.4027	12.3426	12.3808	12.292	12.3463	12.5597	12.4506	12.383	12.2128	12.2995	12.4688	12.2145	12.2502	12.2851	12.4134	12.3787	12.4162	12.4167	12.5066	12.4883	12.202	12.2912	12.3344	12.2588	12.3313	12.2137
AAEL000316-RA	12.3914	12.3853	12.498	12.4289	12.422	12.3729	12.8191	12.7931	12.6913	11.4403	11.3745	11.5156	11.663	11.5422	11.4864	12.3459	12.488	12.3267	12.6353	12.6473	12.5929	12.538	12.563	12.4069	12.4058	12.6611	12.6639	12.6598	11.7933	11.7176	11.8653	11.9041	11.9083	11.8378	12.254	12.2123	12.3694	12.6292	12.4175	12.5638	12.5134	12.6121	12.1863	12.6084	12.6943	12.4254	12.575	12.4762	12.169
AAEL000317-RA	10.0214	10.3152	10.1151	11.4109	11.457	10.7621	11.4032	11.3255	11.3813	11.4175	9.43845	10.4071	11.548	10.888	10.8573	11.8989	12.7965	11.3856	9.14739	11.8455	11.1399	8.52605	9.66175	11.2452	11.1117	5.4316	10.0071	10.6445	9.95139	10.2212	10.0496	10.2326	10.4649	9.97232	12.0215	11.1731	11.3054	10.5191	10.4634	8.18736	11.0543	10.6327	10.6901	10.6516	7.7305	11.6781	12.2387	12.2354	12.2526
AAEL000318-RA	10.7301	11.2785	10.0448	11.2899	12.4449	6.30684	10.9932	9.54536	10.7731	10.526	10.6499	10.2681	9.84737	11.2733	11.543	10.3897	10.5619	11.4018	11.1605	12.3403	10.8244	10.8183	11.2098	11.8069	10.3943	10.8195	11.5423	10.0081	7.58986	9.77196	11.1739	11.7039	11.7133	10.4183	10.9105	9.92121	12.1103	10.8084	10.6923	8.6735	10.6588	8.37583	10.682	8.5653	10.7807	8.65629	12.4443	12.4109	12.4163
AAEL000319-RA	9.36182	10.2812	10.4937	10.54	10.5977	11.3994	11.0706	10.6229	11.2262	10.1441	10.8281	9.93532	10.093	10.8005	10.7715	11.6023	12.06	11.2313	8.94293	10.2498	12.034	11.3144	11.9137	11.095	11.2457	10.7277	10.8232	10.4655	9.7409	10.6131	9.97986	11.0465	11.0105	11.1484	10.7459	12.2729	10.8297	10.5703	10.5625	10.859	9.7733	10.905	10.4915	8.40798	10.876	8.49836	11.3646	12.0159	12.0231
AAEL000320-RA	11.2087	11.5822	11.3528	10.91	10.8825	10.7974	11.2337	10.9835	11.1892	10.6001	9.93383	9.81922	10.6011	9.59412	9.74029	10.891	11.322	10.5378	7.68854	6.92228	6.41999	10.4258	9.88549	9.54137	10.3142	9.55111	10.0831	9.7966	9.80129	10.3473	10.1462	10.2213	10.342	10.1722	10.4728	10.446	10.446	12.0557	11.9639	11.5	10.9445	10.3495	9.52986	10.4274	10.1821	11.9797	10.3078	11.4742	10.6318
AAEL000321-RA	12.7871	12.7972	12.7303	12.4973	12.6726	12.4975	12.783	12.6113	12.6789	12.3098	12.3934	12.4252	12.1784	12.2959	12.2603	12.2041	12.0454	12.1147	12.3945	12.3148	12.27	12.4333	12.3746	12.4287	12.4609	12.287	12.3362	12.3402	12.683	12.5464	12.4486	12.2059	12.1598	12.3505	12.3728	12.1207	12.2229	12.6075	12.6479	12.6061	12.5516	12.5149	12.5185	12.9521	12.7073	12.7835	12.6435	12.6977	12.5809
AAEL000322-RA	11.6621	11.7459	11.3867	11.6695	11.7935	11.7091	11.5304	11.3893	11.4409	12.1407	12.1616	12.2481	12.2412	12.2332	12.1177	11.7774	11.3287	11.6633	11.5597	11.5039	11.8257	11.8578	11.7582	11.7931	11.853	12.0093	11.7897	11.8293	12.2651	12.1108	11.9966	11.9673	11.9318	12.0787	11.7877	12.6057	11.5829	11.8295	11.6493	11.2391	11.354	11.1784	11.4285	11.678	11.6694	11.8347	11.658	11.831	11.7555
AAEL000323-RA	9.44158	9.32329	8.82336	9.52483	8.91249	9.61186	9.33156	9.55679	9.73144	8.42132	9.82018	9.64723	9.97208	9.24856	9.14954	9.50571	10.1167	9.83974	8.73025	7.1185	9.83031	8.52963	4.43683	3.8203	8.73484	9.71118	9.2593	8.3883	10.7187	9.12022	9.05317	9.05444	9.74185	9.58244	9.23647	12.0205	9.64956	10.5021	10.2184	10.9391	10.5293	7.6216	10.5845	7.85876	7.46678	7.973	7.75899	10.299	10.4966
AAEL000324-RA	11.5576	11.6542	11.1885	12.9948	13.201	13.0267	12.3243	12.2407	12.0899	11.9007	12.3623	12.4988	12.5497	12.8961	12.7816	12.3112	12.5302	12.3346	12.8026	13.2049	13.0408	11.7265	11.8029	11.926	11.1102	13.0796	12.5498	11.8888	12.3294	12.6677	12.7119	12.8602	12.9339	12.994	12.0578	12.006	11.8873	12.3804	12.191	12.1401	12.5153	12.4045	12.3873	12.4379	12.3519	12.4967	12.362	12.4778	12.1683
AAEL000325-RA	7.87646	9.97921	9.8063	9.40118	8.44224	7.83061	9.52917	8.84989	7.91488	9.56035	9.47913	10.2734	8.89373	10.4779	9.44511	8.34734	8.00594	8.64837	9.8018	12.1304	9.87535	9.83232	8.94168	7.49797	8.92643	10.5582	11.3391	11.34	10.7526	10.046	9.5103	10.157	10.2329	10.4554	9.58478	7.99171	8.38399	9.18426	9.55796	6.76579	9.15242	6.4323	9.552	6.64433	9.65731	9.47943	10.2412	9.77791	10.0209
AAEL000326-RA	7.05966	4.98912	6.87234	6.87234	8.27006	6.20774	6.36087	6.9735	7.58055	10.9186	9.41963	6.1712	7.20871	8.90513	7.07894	8.20126	9.27924	7.1043	9.51601	10.1159	6.5787	6.59175	8.34896	9.60414	7.89518	8.76533	10.1224	8.88423	9.08894	6.89049	6.34311	6.25826	8.04373	5.76416	7.68489	5.99971	7.84161	7.07778	6.23936	6.37177	8.96421	5.96529	7.25281	6.23936	5.78702	6.34624	6.12393	5.4461	6.4215
AAEL000327-RA	11.3885	11.3654	11.4907	11.7339	11.4904	11.5293	11.5146	11.6041	11.3465	12.0356	12.292	12.113	12.1507	12.188	12.1562	11.7876	10.9682	11.7113	11.8092	11.7503	11.8516	11.8256	11.5842	11.8725	11.6969	11.9767	12.0575	12.0085	12.2515	12.2228	12.148	12.1177	12.1529	12.1793	11.8794	11.5447	11.7308	11.4037	11.3355	11.3834	11.0665	11.1895	11.3675	11.2254	11.4924	11.4837	11.7037	11.6955	11.8356
AAEL000328-RA	12.6801	12.7669	12.7401	12.6267	12.6893	12.6682	12.6782	12.737	12.7277	12.6553	12.602	12.7448	12.639	12.6406	12.6167	12.6763	12.5452	12.6807	12.6961	12.6903	12.6875	12.6599	12.7643	12.6904	12.6235	12.6144	12.6174	12.5761	12.7283	12.7142	12.7418	12.5233	12.6832	12.6245	12.5937	12.6596	12.7311	12.7473	12.781	12.6418	12.7175	12.6154	12.7632	12.6721	12.6736	12.7254	12.6877	12.7445	12.7168
AAEL000329-RA	9.94854	9.5164	9.81913	7.52593	9.54244	10.8498	9.15616	8.7252	8.13038	8.24781	9.19855	8.78084	9.94308	9.11952	8.13562	8.96875	10.6174	9.11644	10.5311	7.65482	8.22755	8.11787	9.1599	8.50546	9.97365	10.3042	10.5807	8.8865	6.80342	8.74991	8.72727	9.394	10.0847	9.60942	10.4271	7.42653	8.7836	10.2054	10.2474	8.24617	10.2182	7.98112	10.2308	8.1414	7.84047	8.22948	8.0646	10.199	10.2433
AAEL000330-RA	11.9597	11.9506	12.0321	11.8959	11.8668	11.8878	12.1014	12.2025	12.0259	12.4371	12.1918	12.1092	12.0755	11.9918	11.9968	11.9449	12.1714	11.968	12.2249	11.9821	12.0277	12.0189	12.255	12.2301	12.2784	12.3242	12.242	12.3274	12.1246	12.0693	12.1042	12.191	12.0912	12.0306	12.1342	11.874	12.118	12.0274	11.9557	12.0798	11.8313	12.1182	11.9483	12.0405	12.0133	11.9326	11.926	11.8986	11.8832
AAEL000331-RA	12.9129	12.6867	12.7713	12.5897	12.7345	12.8948	12.9081	12.8956	12.9026	12.8508	12.7744	12.7995	12.7293	12.8707	12.7688	12.7894	12.8786	12.8032	12.7722	12.6958	12.7705	12.7965	12.7433	12.7441	12.7497	12.5526	12.6428	12.5214	12.8466	12.9219	12.7331	12.7477	12.8102	12.5423	12.848	12.8764	12.7714	12.912	12.8889	12.888	12.8893	12.8937	12.8729	12.604	12.741	12.6202	12.6934	12.6767	12.6452
AAEL000332-RA	12.1911	12.0934	12.2509	12.0682	12.1419	12.1154	12.1486	12.2616	12.1706	12.5336	12.2928	12.3304	12.2239	12.2437	12.2832	12.1905	12.3298	12.1883	12.2016	12.241	12.2247	12.3531	12.3081	12.3717	12.3252	12.3298	12.3353	12.4668	12.2464	12.1419	12.2055	12.167	12.1831	12.2743	12.2153	12.1426	12.1567	12.1642	12.2398	12.2334	12.2124	12.286	12.2937	12.0464	12.1437	12.1044	12.136	12.1446	12.1557
AAEL000333-RA	9.80407	8.78074	9.75953	10.0644	10.1682	10.0555	9.79077	10.2475	10.4516	10.5803	9.63891	9.12078	10.6061	10.1461	9.7585	10.4967	11.4332	10.4584	6.56654	8.82655	9.84529	8.75526	7.671	4.9664	6.06438	-0.462182	5.77747	7.97605	8.27074	9.1545	9.12572	8.92516	8.00616	9.49219	9.51225	10.4909	9.94518	10.0222	10.3926	7.76562	9.15643	7.44601	9.30556	7.65209	7.26579	10.7311	12.6355	12.5602	12.5996
AAEL000334-RA	10.6427	9.91807	10.9018	10.0907	10.4316	10.171	10.0754	10.2788	10.078	7.06248	8.89424	9.24397	10.9548	10.2117	9.60006	10.1621	11.1292	9.93783	10.5839	8.88235	9.89677	9.78844	10.5064	9.43061	8.8342	9.47744	10.7033	9.60201	7.41641	9.71882	9.80662	10.3646	9.93299	10.1517	11.714	9.0361	9.45977	11.0114	11.1771	8.97684	10.9039	11.1725	11.0573	8.87631	10.9763	8.94451	8.78343	10.9059	11.0625
AAEL000335-RA	12.6421	12.6242	12.5282	12.8681	12.8437	12.7611	12.7495	12.781	12.9366	13.0676	13.0879	13.1012	13.0689	13.047	13.0851	13.0721	13.0253	13.0689	12.9943	13.0188	13.0279	13.0473	13.044	13.0544	13.0684	12.988	13.0268	12.9408	13.089	12.9917	13.0292	13.0461	13.0493	12.9506	13.0564	13.0281	13.0548	12.6937	12.716	12.6834	12.6809	12.6694	12.7195	12.715	12.7477	12.7324	12.7671	12.8349	12.8787
AAEL000336-RA	11.2833	11.5988	11.5421	9.45768	10.5424	9.31784	10.7002	10.1728	10.4507	12.4741	12.0893	10.5231	7.88142	9.15264	9.88504	9.39747	8.05761	10.3797	9.68484	11.652	9.03804	10.1658	10.4355	10.4396	10.4512	10.6401	10.4644	10.2734	10.8306	11.1152	11.1622	10.1739	9.80283	10.5815	9.10453	9.3684	9.78438	11.4915	11.5495	9.59894	11.5533	9.34689	11.0037	9.51654	9.21374	9.58303	9.42613	11.5299	11.4935
AAEL000337-RA	10.001	9.84209	11.0764	11.7648	12.3089	10.4598	12.5408	12.7172	11.9671	12.4566	12.0591	12.2292	11.9629	11.8566	12.0255	12.2857	11.9371	12.2196	12.1749	12.3336	11.994	12.1292	12.2011	12.2082	11.9946	12.2115	12.3251	12.4578	12.1146	11.8426	11.5797	12.4729	12.393	12.336	12.025	11.4252	12.1805	11.6121	11.5539	11.6657	11.5935	11.6121	11.5838	11.5991	11.6223	11.5908	11.6383	11.6189	11.6283
AAEL000338-RA	9.73055	9.28808	9.64926	11.3786	10.6794	11.3495	11.4974	10.9308	10.9852	11.7666	11.6448	11.4677	11.3089	11.3324	11.0392	11.3512	11.401	11.2101	8.63732	11.3423	10.624	8.96103	9.93801	11.2795	11.1081	11.8772	11.3218	11.4741	11.6868	11.4551	11.4336	11.0169	11.2117	10.9941	10.7226	10.4782	10.6865	10.7845	10.6513	11.0549	11.0676	11.0728	11.0624	11.5973	11.5741	11.5709	7.66789	10.3571	9.96457
AAEL000339-RA	12.604	12.5432	12.4444	12.3928	12.6149	12.6128	12.3596	12.419	12.5429	12.0266	12.6493	12.5397	12.4057	12.6001	12.5683	12.5552	12.3526	12.5452	12.5598	12.6169	12.589	12.5669	12.4784	12.132	12.5072	12.5536	12.5446	12.177	12.4654	12.527	12.4851	12.6294	12.3755	12.4447	12.564	12.4013	12.6241	12.6369	12.4184	12.1148	12.6325	12.3171	12.5889	12.5904	12.2446	12.4929	12.5729	12.516	12.3695
AAEL000340-RA	12.2149	12.0502	12.2179	11.7676	11.8214	11.7426	11.3985	11.072	11.2754	10.2493	9.75427	9.88062	9.24588	9.44809	9.33218	9.31117	9.15975	9.50671	9.6158	10.8993	10.3744	9.79364	9.80967	9.85816	10.3755	10.3638	10.5748	9.22395	10.5292	10.5382	10.1968	10.5097	10.5559	10.4425	10.211	8.53365	10.2165	11.927	11.9215	11.938	11.938	11.9297	11.8324	10.5861	10.6745	11.9571	11.8324	11.9489	11.013
AAEL000341-RA	10.0728	10.1549	10.2385	8.84953	7.66702	9.59031	8.26451	9.3265	9.31361	7.21909	10.5523	9.94344	8.34801	8.35411	7.76347	7.73573	6.66203	9.36459	9.59238	8.49883	9.12169	9.75603	9.90501	9.14976	9.64636	9.91253	7.36963	9.61953	8.95313	10.1785	9.83428	10.1233	10.2188	10.2135	7.89977	8.6967	8.61996	10.394	10.3742	8.41355	9.55042	8.1311	10.4282	8.31011	8.01546	8.38027	8.23455	9.97053	10.2786
AAEL000342-RA	12.4924	11.9785	11.1336	10.9482	11.5508	11.4023	10.9508	9.93051	11.6831	9.54347	11.181	10.1641	9.39817	11.3215	11.3982	11.6184	11.235	11.4239	11.3261	12.2066	11.9774	10.7429	11.0023	11.0593	11.0605	9.7522	9.04081	9.71171	10.1674	10.544	10.5016	10.6697	11.3733	10.4396	12.0755	10.1103	11.9275	11.9383	11.9401	12.2153	11.8455	11.9884	11.9383	9.89903	9.64646	9.98024	9.84661	11.8577	11.9027
AAEL000343-RA	11.3428	11.2303	11.3259	11.1171	11.147	11.2569	11.114	10.8905	10.8348	11.8138	12.0633	11.9626	11.62	11.4739	11.5972	10.5332	9.5612	10.8396	11.6095	11.8178	10.6847	11.4609	11.4996	11.6212	11.564	11.9248	11.7279	11.9057	11.8876	11.8395	11.7377	11.6791	11.6878	11.7232	11.0029	10.6027	11.3546	11.0445	11.33	10.8707	11.0021	10.4908	10.6795	11.5321	11.4591	11.0021	11.4949	11.5087	11.5243
AAEL000343-RB	12.2881	11.5224	11.6573	12.5462	11.6378	13.1242	11.6857	11.8483	12.1173	11.2649	12.7134	11.6469	12.6361	12.9746	12.8291	12.1754	11.45	12.1214	11.9731	11.8403	12.0671	12.0908	11.7612	12.2739	12.1504	12.6067	12.6622	12.8568	11.9119	12.499	11.9829	10.82	12.777	13.0601	12.4412	11.9312	11.9386	12.0218	12.2535	9.7228	11.964	12.0141	12.1195	12.3421	12.3652	11.8833	12.2998	12.4189	12.4828
AAEL000344-RA	8.52386	8.23441	8.73037	9.60503	8.75031	9.41501	9.20293	9.16749	9.19974	8.5315	8.71424	8.06264	9.42998	9.23015	7.93076	9.1451	10.0459	9.01148	5.71037	9.78213	8.12024	5.32754	6.89234	7.84726	5.37565	9.29273	9.48185	3.15395	9.12185	7.53819	9.048	8.2487	6.52899	7.05837	9.75494	11.3902	9.1598	9.78357	9.77583	7.2763	9.75495	11.0785	9.85111	7.14981	6.82039	7.23557	10.2092	11.4015	11.6863
AAEL000345-RA	11.4927	12.2318	11.2958	11.6422	11.7519	11.9129	11.7097	11.7386	11.6648	11.7882	11.6812	11.7697	11.7192	11.3648	10.864	11.9616	11.7904	11.526	11.9791	12.0041	12.1017	12.0462	11.9045	12.0697	11.9924	11.9672	12.1098	11.8183	11.8786	11.6646	11.7939	11.7473	11.6881	11.5015	11.9029	11.8298	11.7564	11.7963	11.7452	11.7742	11.74	11.752	11.254	11.7793	11.7503	11.8165	11.8199	11.6197	11.2966
AAEL000346-RA	12.6455	12.5751	12.6349	12.7669	12.812	12.7863	12.6602	12.8071	12.713	12.8379	12.694	12.9022	12.8338	12.872	12.8137	12.8498	12.867	12.7782	12.7805	12.8187	12.8312	12.7741	12.7669	12.7715	12.821	12.6706	12.6665	12.8206	12.7431	12.7561	12.5731	12.7739	12.8737	12.7962	12.8021	12.8254	12.7942	12.6595	12.6438	12.6471	12.6145	12.5733	12.6128	12.6465	12.7069	12.7647	12.7846	12.7851	12.7807
AAEL000347-RA	8.78205	8.79242	9.3275	8.4718	8.64281	9.12082	9.15226	8.43583	9.53032	7.78263	7.86783	8.0516	8.82126	7.4353	8.1031	7.53231	9.22358	8.07631	9.23843	10.2841	8.37277	8.50158	8.41617	6.4232	9.40133	8.51395	9.51999	9.31299	8.11367	8.01303	8.89988	9.01789	8.37184	7.17054	7.87272	5.7732	8.24534	8.85313	8.94614	8.52602	8.92367	8.23746	9.38267	8.42016	8.14446	8.50912	8.34296	10.318	8.70963
AAEL000348-RA	12.125	12.0693	12.0712	11.886	11.9748	12.0441	11.6796	11.6352	11.6237	11.7088	11.8239	11.7507	11.8181	11.4373	11.6177	11.5077	11.8058	11.8376	11.9398	11.9093	12.0627	12.2929	11.9911	11.9422	12.1812	12.3758	12.308	12.5019	11.6716	11.7925	11.824	11.7605	11.9205	11.8536	11.7181	12.1351	11.8308	11.6781	11.5515	11.6211	11.7246	11.7732	11.7717	11.8431	12.0168	12.0319	12.0522	12.0229	12.0445
AAEL000349-RA	11.0374	11.058	10.8947	11.1049	10.0052	11.9069	9.9942	7.39803	10.2027	9.79896	10.5073	10.5695	9.54428	9.81298	9.68769	10.4951	9.23873	10.2093	10.9618	10.5243	11.553	9.86705	10.3032	10.3719	10.4887	10.2846	10.7449	9.31967	11.3672	10.4302	9.72331	10.2836	10.2025	9.74585	8.18188	10.3197	10.5535	10.7372	10.8286	8.79972	10.6961	10.784	10.7506	8.70423	10.7562	8.76896	11.5297	10.7949	10.7139
AAEL000350-RA	10.8185	11.3687	11.0802	11.2475	9.67063	10.6408	10.9692	9.14513	11.2422	9.98683	10.6987	9.98139	12.194	10.6685	9.79616	11.5952	11.96	10.9458	9.21424	7.68298	10.9406	11.202	11.454	11.7209	11.4596	10.9627	10.3973	9.98766	8.41095	9.94972	9.7379	11.9356	11.355	11.012	10.6566	12.2075	11.5974	11.0543	11.0437	9.23035	11.1782	8.95668	9.0689	11.354	8.8736	9.20022	12.3513	12.5141	12.192
AAEL000351-RA	10.7178	10.7931	10.6175	10.6751	10.3476	10.5824	9.78047	10.3602	10.2352	11.0841	10.4853	11.046	10.7159	10.3054	10.3765	10.4731	10.4952	9.67677	9.97555	9.99007	9.69735	7.06144	9.98283	8.98366	9.18169	8.821	5.10857	9.22675	11.1004	10.2678	10.318	9.69204	9.14247	10.5607	10.1068	9.1906	10.2331	10.9733	10.9396	10.9946	10.5964	10.9668	10.8205	10.2819	10.9174	10.8869	10.9006	10.3724	10.2628
AAEL000352-RA	10.6961	10.5058	10.4145	11.5222	11.3228	11.1711	11.4578	11.848	11.863	10.9215	9.72158	9.78	11.7183	11.4379	11.2465	12.6772	12.8407	12.3013	10.9024	11.1994	11.132	10.545	10.2982	9.80356	9.92716	10.4381	10.0586	9.11492	9.77639	9.98021	10.0288	10.5095	10.0904	10.1204	12.7572	12.0785	12.305	11.7686	11.977	9.70486	11.6288	9.43034	11.7865	11.8974	11.9783	9.67463	9.52506	11.8413	11.8473
AAEL000353-RA	11.6888	11.0382	10.7777	12.0381	11.2959	12.2643	11.7783	11.8062	11.9793	11.4729	10.6401	10.5686	12.1939	12.0654	12.0954	12.0175	13.4828	12.3924	10.5468	11.1963	11.6451	10.6113	10.8683	10.2578	10.4408	10.9674	10.7136	10.1426	10.5695	10.8264	11.0585	10.0927	10.1284	10.5137	12.7845	12.8672	13.103	11.5059	11.5462	9.50477	11.4401	11.5957	11.6369	9.39525	11.6112	11.7751	12.93	12.9289	12.9191
AAEL000354-RA	12.6223	12.6228	12.6441	12.8041	12.7155	12.6336	12.482	12.5132	12.5345	12.5676	12.5048	12.4804	12.5152	12.432	12.44	12.526	12.5518	12.4128	12.4509	12.4881	12.4001	12.5307	12.5404	12.6163	12.6386	12.5853	12.6005	12.5439	12.4093	12.5164	12.4156	12.5416	12.5003	12.6055	12.5511	12.3616	12.4323	12.6395	12.5065	12.6525	12.4558	12.6306	12.4588	12.6478	12.6663	12.6597	12.6745	12.6458	12.6643
AAEL000355-RA	11.6782	11.6262	11.7129	11.8053	11.8249	11.7424	11.5768	11.0914	11.5585	12.2402	12.4592	12.4569	12.1447	12.3055	12.334	11.7337	11.8304	11.8269	12.1722	12.0288	12.0431	12.1122	12.0696	12.0421	11.9985	12.2278	12.2542	12.0976	12.426	12.3506	12.3697	12.301	12.2925	12.2871	11.8539	11.59	11.7787	11.569	11.5372	11.4573	11.622	11.4457	11.4919	11.4222	11.534	11.6814	11.6587	11.6618	11.542
AAEL000356-RA	10.019	8.60172	9.3785	9.77566	9.88435	10.7296	10.1968	10.8702	10.1741	9.4198	8.39393	9.59566	9.83703	10.4645	9.95402	11.3306	12.091	11.0305	4.83606	9.08593	6.30621	7.50585	8.01205	8.51338	6.14409	8.26041	10.1437	9.05073	10.514	7.38663	7.04024	8.4914	8.2068	8.30207	11.0548	9.73483	10.3545	10.464	10.3424	8.09381	10.3267	7.79049	10.3365	7.97168	10.3187	8.06033	12.119	12.123	12.103
AAEL000357-RA	8.257	7.43111	6.30043	5.6165	8.44293	8.21497	7.74932	8.15718	6.7356	8.31429	10.0033	8.15843	5.81506	7.40251	6.63669	7.4083	6.45931	7.99397	10.8734	10.6603	6.53457	9.92622	9.08547	8.72207	9.72754	8.35113	9.9347	10.3498	8.55462	8.53538	7.93645	8.5464	8.26843	8.27494	8.45605	7.26571	7.30765	7.73498	7.7806	7.29811	8.40432	6.97992	7.81362	7.16999	6.88369	7.28069	7.06845	7.85616	8.58566
AAEL000358-RA	12.4074	11.7868	11.2317	11.9943	10.2548	11.2732	10.9207	8.18433	11.1273	10.2358	12.0687	12.1769	11.6831	12.1293	11.6497	11.2037	7.97493	11.2107	10.3394	10.7792	10.8655	11.0693	11.5369	12.1496	11.316	12.0712	11.0618	9.50956	10.513	9.72745	11.3866	12.2362	12.6629	11.3395	10.9621	9.50004	10.6827	11.3637	11.0596	11.3535	11.484	8.94627	10.8599	9.12289	8.88604	11.3128	12.5681	12.6039	12.602
AAEL000359-RA	9.04574	8.04895	9.5018	9.77551	9.64093	9.7158	9.32709	9.69872	9.58965	9.66917	8.95112	9.33115	9.86747	9.8737	10.0595	10.3158	10.7475	9.95126	8.66715	10.1484	4.90786	8.86599	9.46562	6.74237	8.61278	9.1502	8.86259	8.26197	8.64823	9.04476	7.74643	9.1723	9.15569	8.38232	9.59596	8.73188	9.807	9.66861	10.2162	8.67573	8.45237	8.35943	10.7442	8.55914	8.25857	8.65707	8.45237	10.066	9.99525
AAEL000360-RA	9.7263	9.90842	9.97405	9.90842	10.7287	9.84925	10.5978	10.2899	9.74028	9.30349	10.0934	7.65332	10.5929	10.3703	9.16428	11.1823	11.7026	9.33812	8.88303	9.00396	9.89478	9.15775	11.1748	9.73278	8.68628	10.4027	10.1131	10.9906	11.597	10.3607	9.07136	9.93582	9.8534	10.2227	9.86652	9.57818	10.5738	10.8524	10.7474	7.95315	10.213	10.5068	10.8989	10.2331	10.6359	7.92142	10.356	10.1664	10.5391
AAEL000361-RA	10.0101	9.55767	9.32558	10.0969	10.6093	9.08747	9.96399	9.99151	10.143	11.6563	10.499	9.66722	10.2466	11.0101	10.3432	9.36419	10.6251	9.56088	10.1863	12.443	10.1292	9.95728	6.90068	8.36561	6.04107	7.02967	8.60624	10.1959	9.95119	9.90851	9.77355	9.82376	10.2403	9.4258	9.35336	9.40451	9.78825	9.78773	9.85033	10.2849	9.43832	10.0488	9.91395	10.1187	10.0183	7.87408	11.6829	11.6589	11.6193
AAEL000362-RA	10.7176	11.3723	10.1817	9.61299	9.6059	10.8042	10.5187	9.88448	10.233	9.90791	11.2238	10.9827	10.0799	11.1392	10.8959	8.9278	7.21239	10.5531	10.7167	9.90282	10.5944	9.89748	10.8819	10.9057	10.1149	9.93472	10.7964	9.75574	10.4991	10.5409	10.553	10.5086	10.1464	10.7197	9.52982	9.02186	9.66204	10.485	10.9642	9.71811	10.566	9.46288	11.2979	9.61504	9.36603	9.68982	9.51645	11.4281	11.8637
AAEL000363-RA	10.1405	7.67906	9.6191	10.028	9.42913	8.79267	9.82765	9.1536	8.94673	8.73748	10.2749	10.1076	10.1488	9.47965	8.85551	10.3504	10.8062	10.0087	8.06387	9.89825	9.79859	9.26965	6.14596	7.95718	8.5809	5.00226	8.96488	5.31098	9.68439	8.62131	7.3868	9.37999	9.51733	8.04724	9.60246	8.70101	9.83033	8.8342	9.1658	6.42046	9.19159	8.97773	9.38553	9.38888	9.16379	9.213	11.0631	11.0558	11.0661
AAEL000364-RA	11.3068	11.0393	11.4484	11.0427	11.0718	11.5136	12.1992	12.1957	12.1499	11.7367	11.7008	11.1992	11.4118	11.0645	11.2366	11.2106	10.9699	11.1849	12.5577	12.4955	12.4133	12.2693	12.1543	12.2517	12.1604	12.1762	12.1616	12.2786	11.4036	11.6291	11.5747	11.8382	11.7251	11.6698	11.825	11.421	11.6698	11.7495	11.7022	11.7922	11.9273	11.9136	11.9007	11.6058	11.4484	11.413	11.2527	11.1406	11.0312
AAEL000365-RA	12.3545	12.0283	12.025	12.0136	11.9162	12.3498	11.9334	11.6655	11.857	12.1261	12.4058	12.3175	12.2095	12.2607	12.4214	11.6664	11.8171	11.9187	12.2079	12.0754	11.9456	11.8467	12.0538	12.0983	12.1546	12.3482	12.1221	12.1399	12.5434	12.4462	12.3283	11.8983	12.0163	12.2173	11.4678	12.1517	12.1359	11.809	11.8573	12.1449	11.4289	11.9289	11.7905	12.3904	12.1809	11.7663	12.1764	11.8973	12.2239
AAEL000366-RA	10.5929	11.5009	10.9307	10.6951	11.0302	10.7198	11.2113	11.1134	11.1441	11.0774	10.8695	10.9112	11.0703	10.8504	11.16	11.4668	11.8451	11.3264	9.94052	11.2882	10.7791	10.7411	11.3452	10.5284	9.19172	10.2358	11.1416	9.48847	10.4718	10.0436	10.2635	10.7352	10.6893	10.7079	10.9934	12.3341	11.0842	11.5932	10.6102	11.1892	11.5182	10.439	10.3128	10.491	10.8624	11.279	10.8651	11.6025	10.0789
AAEL000367-RA	14.0318	11.9401	11.6653	13.5677	12.6965	13.0839	11.7127	12.4816	12.5675	12.7421	13.2606	12.9517	13.3916	13.0951	12.6728	12.604	12.0857	12.169	12.3598	12.8772	12.7387	12.4963	12.8512	12.9566	12.8633	13.0535	12.3173	12.7964	12.3506	12.8848	12.4834	12.9757	13.2064	12.4623	12.5177	13.0424	12.8745	12.7103	12.7215	12.6202	12.7685	12.6048	12.719	12.6163	12.7108	12.8813	12.8403	12.902	12.83
AAEL000368-RA	12.4305	12.4805	12.4171	12.3284	12.3888	12.4918	12.3721	12.2918	12.4269	12.4066	12.5319	12.4991	12.5496	12.6199	12.6019	12.3447	12.1693	12.3623	12.5343	12.4558	12.5241	12.5408	12.476	12.4	12.4584	12.4675	12.3762	12.4778	12.6501	12.7612	12.8	12.4958	12.4592	12.6531	12.4208	12.4508	12.366	12.4804	12.3269	12.3014	12.3926	12.2625	12.4804	12.2379	12.3694	12.5478	12.4982	12.4384	12.3126
AAEL000369-RA	10.7476	9.5831	9.59728	10.9014	10.6184	10.9108	9.05899	10.9121	9.70458	11.058	8.04479	9.01005	11.0636	10.9702	10.0211	11.6075	12.9923	10.2484	7.94378	9.1441	11.082	10.8448	10.9057	8.64228	9.42241	8.28595	9.95126	8.54662	8.5473	10.8973	9.5998	10.2291	9.75825	9.38874	10.7372	10.3614	10.523	10.3039	10.1752	8.18908	10.7053	7.89634	10.5684	8.0619	10.2035	8.14326	11.9412	11.8953	11.9102
AAEL000370-RA	12.3653	12.3969	12.4063	12.3033	12.4336	12.4384	12.4227	12.3494	12.4473	12.563	12.6468	12.548	12.5677	12.5946	12.5936	12.4421	12.3338	12.4114	12.2685	12.3364	12.4787	12.4128	12.4186	12.4882	12.3531	12.0779	12.4216	12.3688	12.5796	12.5562	12.5054	12.655	12.6224	12.6001	12.5237	12.792	12.4951	12.3904	12.3869	12.378	12.246	12.3492	12.311	12.3165	12.3654	12.2908	12.3993	12.3815	12.4796
AAEL000371-RA	12.5418	12.3239	12.1935	11.9654	11.866	12.2582	11.7775	11.5799	11.8408	11.6605	11.9701	12.0252	11.8075	12.1948	12.1585	11.8567	11.2966	11.9915	12.1936	12.0356	12.2348	11.6859	11.4878	11.6243	11.6957	11.6456	11.6319	11.3203	11.9049	11.8609	11.9097	11.6721	11.6581	11.8416	11.9279	11.8348	11.8828	11.9927	11.94	11.9858	12.4341	11.6892	11.8213	12.0208	11.878	11.9778	12.0007	11.9824	11.7524
AAEL000372-RA	12.3184	12.2138	12.3165	11.8236	12.0719	11.8016	12.2136	12.2386	12.0689	11.4324	11.3738	11.4676	11.4056	11.163	11.1158	11.9565	11.7136	11.8003	11.8241	11.6614	11.5397	12.0177	11.8644	11.7305	11.9769	11.7241	11.5236	11.8134	11.5347	11.6317	11.7378	11.5389	11.639	11.5313	11.7523	11.6158	11.9044	12.2057	12.3431	12.3503	12.3269	12.3216	12.3894	12.2446	11.8615	11.889	11.955	11.7604	11.8456
AAEL000373-RA	9.58503	10.4678	8.93245	9.39536	9.16401	10.2712	10.0555	9.72216	9.81011	10.8623	10.0028	9.61133	10.0634	10.0607	9.57741	10.3513	10.9798	10.3491	11.2082	10.9695	11.2144	11.2355	10.597	11.4791	10.9318	9.28618	10.646	11.0371	10.094	10.7091	9.88834	10.1629	9.74252	9.07813	10.566	9.73739	10.0302	10.1786	10.1408	9.67374	10.3619	9.47913	10.1357	9.03907	9.4606	9.665	9.25305	10.221	8.5337
AAEL000374-RA	11.3313	10.9958	11.5753	11.7585	11.866	11.0217	12.3245	12.554	12.0228	11.1145	10.6194	10.7854	10.4574	10.1847	9.9543	11.9961	12.7525	12.1979	11.7305	12.5093	11.7345	11.6214	11.2399	11.0915	10.8782	10.7688	10.8139	10.7921	11.1515	10.9206	11.2743	10.9329	10.6411	10.5206	11.7342	11.5192	11.8566	11.9014	12.0149	11.9984	11.8151	11.9183	12.3848	11.8275	11.9539	9.77059	12.0602	11.713	11.9698
AAEL000375-RA	10.5924	9.9939	10.0201	10.9611	10.5706	10.8917	10.4027	10.6062	10.3552	11.2408	11.2695	10.0401	11.2358	11.0872	10.5999	11.0471	11.6921	11.2805	6.96273	10.0067	7.77673	9.02917	9.29345	7.02173	9.70482	10.0041	8.76445	9.86241	7.98007	10.0779	9.24127	9.93664	9.76103	9.33861	9.56486	11.4903	9.70228	9.85981	9.9975	10.3261	9.61117	9.95584	9.90624	9.92445	10.1894	10.349	12.2264	12.2011	12.1983
AAEL000376-RA	12.3944	11.953	11.83	12.4207	11.8598	11.4274	11.4891	11.0883	11.709	9.88815	11.1393	10.5599	10.8025	11.5798	11.6169	12.2237	11.4817	12.1944	11.1815	12.1898	11.7239	11.0772	11.2525	11.2741	11.324	10.9324	11.0245	10.2306	11.1235	10.5609	10.9672	10.6541	10.9872	11.6208	12.5758	11.1202	12.3629	12.01	11.957	12.0179	12.3638	12.0179	11.9387	9.7665	11.8782	9.85385	11.9401	11.8183	11.8487
AAEL000377-RA	9.13118	6.29051	8.36529	8.28378	7.71181	8.07983	6.77682	6.52375	8.85954	8.31135	7.49381	7.72142	9.19807	9.79599	8.12829	9.05933	9.31514	8.68469	7.21226	8.57359	5.66978	8.965	0.520312	8.72898	7.68688	4.91327	3.69915	7.31728	6.45047	6.45047	6.71693	8.16182	7.93844	7.45911	6.75994	6.5785	8.74931	8.15652	7.88754	6.51763	6.34235	6.14149	8.62925	6.36552	5.99926	10.6645	9.8834	10.9197	11.0276
AAEL000378-RA	13.3933	13.0395	12.8613	12.737	11.9496	12.8758	11.6407	11.3909	11.7791	12.6213	13.1686	13.0958	12.4996	12.4478	12.4788	11.7251	11.3039	11.8702	12.0985	11.7488	12.3362	12.1522	11.7053	12.1435	12.1791	12.3205	12.5189	12.4712	12.4541	12.6299	12.5217	12.6822	12.57	12.6167	11.5625	12.706	11.8527	12.557	12.5804	12.6209	12.5595	12.6238	12.5931	12.6568	12.6162	12.5756	12.6038	12.5991	12.6342
AAEL000379-RA	10.5389	9.41573	9.55822	11.7354	11.4196	10.2102	11.2581	11.6209	10.5159	12.3596	11.8791	11.8213	12.0749	11.6403	11.9246	11.7048	12.1847	11.5961	11.8105	12.175	11.5911	12.5047	12.2962	12.3149	12.4394	12.489	12.4608	12.7572	11.9087	11.5149	12.0334	12.3678	12.1711	12.1365	10.9899	10.6713	11.3197	11.0955	11.111	11.025	11.0955	11.0047	11.0676	10.5958	10.9183	10.9279	11.4769	11.6662	11.5154
AAEL000380-RA	12.5577	12.5079	12.4628	12.5105	12.5007	12.5937	12.5205	12.6239	12.6714	12.6183	12.5202	12.5141	12.5804	12.5799	12.5225	12.5787	12.7615	12.6033	12.5418	12.4567	12.5073	12.5474	12.4378	12.5097	12.4693	12.4993	12.5291	12.3814	12.4583	12.4879	12.4609	12.5061	12.4722	12.5414	12.6294	13.0043	12.5644	12.6021	12.5415	12.5793	12.5542	12.5462	12.5475	12.4897	12.5787	12.5688	12.6143	12.5767	12.5852
AAEL000381-RA	11.4887	11.4282	11.2349	10.729	11.0276	10.2107	10.3645	10.0768	10.5099	11.0511	11.2977	11.105	9.78255	11.013	11.1728	8.72571	7.47261	9.93684	11.042	11.0729	10.7442	10.5713	10.2934	10.4111	10.7244	10.6274	10.532	10.1401	11.3243	11.0558	11.1518	10.5461	10.6131	10.5054	9.6047	9.71571	10.0361	11.0475	11.156	9.1288	10.9807	11.2315	11.1371	11.1854	11.2771	11.2919	8.90101	11.0412	11.1081
AAEL000382-RA	10.1649	9.96834	9.59076	10.0418	10.4104	10.3921	10.4897	10.7562	10.294	10.1985	9.16933	9.73308	10.8176	10.3531	10.1787	10.8391	11.3381	10.3241	9.31239	10.3443	7.28855	10.124	9.65507	10.0018	8.8861	9.10865	4.89579	10.2127	8.16168	9.90327	9.80372	10.0111	9.66592	10.278	10.423	9.87403	10.6339	10.7801	10.7124	8.29427	10.8572	10.7375	10.8849	8.15083	10.7208	8.24253	11.1977	10.6716	10.9225
AAEL000383-RA	12.0004	12.2178	11.8119	12.0145	11.8181	12.2501	12.1178	11.2426	12.1702	11.514	12.4402	12.7578	11.9582	12.3093	12.2169	11.3241	9.64144	11.744	12.3054	11.339	11.6643	11.7275	11.977	11.8256	11.9858	11.6378	11.8165	11.7194	12.3296	12.3166	12.1145	12.2052	12.5179	12.3101	11.0699	11.332	11.5697	12.1157	12.133	12.0945	12.1163	12.1041	12.1534	12.1129	12.1055	12.1109	12.1109	12.1573	12.1442
AAEL000384-RA	10.2577	8.93355	10.1979	9.89908	11.1356	9.14368	10.5058	10.3948	9.99243	10.4176	9.13973	7.70789	9.9169	11.0493	10.1989	10.3628	11.2012	10.3339	8.85855	9.83052	7.66299	10.0284	10.7172	9.87422	9.15645	7.8061	10.6143	9.91578	9.02014	9.68511	9.46492	10.1569	10.1619	10.143	9.70847	8.91839	10.6386	10.9257	10.9292	8.98263	10.862	10.8989	10.9061	8.86604	8.61937	8.9548	8.75072	10.7567	10.8843
AAEL000386-RA	12.134	11.9712	12.1271	12.096	12.2819	12.2389	12.0197	11.7697	12.0865	12.0892	12.242	12.2616	12.3104	12.22	12.2417	12.0509	11.5995	11.9156	12.1782	12.1184	12.0419	12.0258	12.1891	12.1586	12.1859	11.9254	11.9565	12.21	12.3521	12.2183	12.4134	12.3181	12.3139	12.4538	11.5652	11.6463	11.8614	11.8375	11.8048	11.8941	12.1016	11.9422	11.8085	12.4168	12.1378	11.7198	12.2738	12.063	12.2753
AAEL000387-RA	9.85102	10.0648	9.98818	7.96304	8.57531	9.28283	9.23037	8.59506	9.53369	7.82752	7.33899	10.1329	8.81101	8.43648	8.56356	8.62698	9.00035	8.70747	9.40705	3.70348	9.57765	9.03241	8.99578	7.51093	8.76578	8.94376	9.68274	9.42727	8.09219	9.55293	8.35339	9.25209	8.91384	9.47878	8.95892	8.14821	8.69223	10.4067	10.9668	9.07027	8.24062	8.73463	10.3125	8.94164	8.64806	9.02384	8.79521	9.75058	9.64156
AAEL000388-RA	12.7618	12.7969	13.0707	12.6392	12.9915	12.8008	12.5807	12.9776	12.8615	12.9638	12.8106	13.006	12.8965	12.9028	12.8826	12.8258	12.935	12.8695	12.8602	12.7786	12.8469	12.7583	12.9161	12.9349	12.9819	12.6095	12.7595	12.8328	12.965	13.0058	12.9412	12.7491	12.9524	12.8976	12.8311	12.8058	12.7905	12.8748	12.8735	12.8967	12.8715	12.8883	12.8706	12.8519	12.8739	12.854	12.8408	12.8443	12.851
AAEL000389-RA	10.0277	9.04316	9.81079	9.21075	8.9213	10.4512	8.8908	8.64193	8.67375	8.41447	10.2911	7.50213	9.61085	9.70691	9.98099	9.92114	10.0169	9.75677	6.91557	10.5517	8.58212	10.4922	9.49179	8.67992	9.77743	10.0977	8.78214	10.0584	10.7629	8.54788	9.48448	9.59159	9.83749	9.36371	9.14484	7.87695	9.10989	10.2346	10.2028	10.7448	8.65213	8.12151	8.72689	10.623	8.04247	8.38639	8.17689	8.79638	9.62337
AAEL000390-RA	10.5517	9.81379	10.3174	11.2544	12.4449	12.2882	11.7528	10.1633	11.7461	10.5887	12.5144	11.7412	11.8851	12.289	11.8144	11.3235	9.88885	11.5781	12.1567	11.9655	11.8552	11.5351	11.7135	11.8309	11.5297	11.775	11.2546	10.0692	11.9671	11.6256	11.4551	12.5955	12.2256	11.9286	11.0468	11.3059	10.675	11.579	11.5926	9.70409	11.5243	11.6594	11.5206	9.60713	11.7053	9.69085	11.7083	11.6841	11.6323
AAEL000391-RA	8.22669	9.84366	9.08258	8.62758	7.79654	9.55793	9.60087	9.07058	9.42054	9.96911	9.5343	10.1156	8.85889	8.32926	8.86442	9.26472	8.68567	8.94918	10.8532	8.63604	10.748	10.0557	9.89076	9.83994	10.545	10.3221	6.76037	9.30212	8.99358	8.47257	8.30218	9.76801	10.0746	9.68523	8.87188	8.69416	8.8493	8.21768	10.0015	8.48877	9.61347	8.1803	10.309	8.37037	8.10101	8.46047	8.23585	8.33841	10.3309
AAEL000392-RA	13.005	13.0734	13.0515	13.0098	13.0109	12.9943	13.0022	13.0491	13.0217	13.0612	13.0408	13.0527	13.0417	13.0251	13.0396	13.0422	13.0324	13.0504	13.0531	13.0589	13.0705	13.051	13.0492	13.0475	13.0131	13.0256	13.0496	12.9864	13.0401	13.0289	13.0507	13.0016	13.0044	12.9918	13.0208	13.0254	13.0413	13.0755	13.0781	13.0689	13.0375	13.0449	13.0529	13.0152	13.0328	13.0314	13.0622	13.0695	13.0563
AAEL000393-RA	12.4052	12.4767	12.5404	12.4167	12.5718	12.4471	12.2471	12.2311	12.1751	12.6159	12.5992	12.6089	12.5159	12.5142	12.511	12.2569	12.1817	12.279	12.4053	12.2595	12.3635	12.2994	12.342	12.2727	12.2689	12.3723	12.1824	12.3325	12.642	12.5728	12.4929	12.5611	12.4517	12.7213	12.1669	12.2746	12.3721	12.4413	12.3516	12.4388	12.417	12.3444	12.3462	12.4561	12.417	12.1889	12.4692	12.4161	12.428
AAEL000394-RA	12.6185	12.5123	12.7041	12.6176	12.7043	12.6022	12.6563	12.6259	12.6243	12.7296	12.629	12.6469	12.69	12.854	12.7907	12.7043	12.7196	12.6739	12.6218	12.6637	12.6078	12.6803	12.6614	12.7251	12.6738	12.8303	12.8918	12.7627	12.6027	12.4475	12.6209	12.7891	12.5754	12.8448	12.7264	12.6131	12.6736	12.6341	12.5632	12.7285	12.5602	12.6968	12.5423	12.7199	12.8046	12.6347	12.6705	12.5855	12.5626
AAEL000395-RA	12.5415	12.3816	12.4233	12.3583	12.2792	12.4236	12.1706	12.192	12.3112	12.5857	12.7438	12.626	12.5518	12.5221	12.5828	12.3639	12.3448	12.4873	12.4574	12.4421	12.3892	12.4229	12.2948	12.3582	12.3593	12.3306	12.4563	12.4794	12.5633	12.6393	12.648	12.7211	12.4912	12.5016	12.3994	12.4923	12.3754	12.2059	12.245	12.4069	12.2457	12.3721	12.23	12.2465	12.4013	12.3521	12.3956	12.3753	12.4671
AAEL000396-RA	10.8846	10.887	11.066	11.5198	11.3909	11.6271	11.2761	11.4734	11.451	11.957	12.0046	12.0528	12.1467	12.1001	12.0834	11.624	11.9606	11.9546	11.3666	11.2262	11.8393	11.7911	11.7708	11.8699	11.747	11.973	11.8443	12.0054	11.979	11.9629	11.9091	12.1433	12.2838	12.213	11.719	11.8889	11.826	11.232	11.278	11.1502	11.1807	11.2573	11.1822	11.0319	11.1986	11.9199	11.2132	11.1882	11.2956
AAEL000397-RA	12.3121	12.3295	12.416	12.5332	12.4629	12.5418	12.4935	12.4128	12.4259	12.6729	12.6927	12.6577	12.699	12.7426	12.6892	12.5994	12.6064	12.6711	12.7223	12.7296	12.7183	12.7243	12.7108	12.645	12.4973	12.7591	12.7437	12.7323	12.5749	12.5464	12.5317	12.539	12.6535	12.6602	12.6161	12.7823	12.5732	12.3982	12.3379	12.4455	12.3784	12.3932	12.3448	12.513	12.4486	12.3916	12.5418	12.4572	12.472
AAEL000398-RA	11.5994	11.6629	11.9864	9.64615	10.74	10.4984	10.1475	10.7114	10.4811	10.7657	11.7798	12.38	11.049	10.2676	11.2006	8.92465	8.74124	10.3177	10.5804	10.7081	10.733	10.4751	11.071	10.3116	11.3113	10.3032	10.4865	11.073	11.5704	11.53	11.1658	10.8129	10.2758	11.088	10.2595	9.88793	10.455	11.1972	11.2285	11.5116	10.1455	11.1908	11.1812	9.12283	11.0786	9.2209	9.01319	11.4863	11.1698
AAEL000399-RA	12.0657	12.4337	11.9393	12.2205	12.2147	12.0311	11.6168	10.6488	11.4794	12.1383	12.516	12.7989	12.3903	11.9352	12.0653	11.3696	11.0216	11.3696	11.1666	11.2626	11.2262	11.6768	11.8789	12.1121	11.8286	11.9024	12.0473	11.9671	11.955	12.2836	12.1368	12.0899	12.2154	12.3068	11.5288	12.578	11.1906	11.9557	11.8921	9.71345	11.6275	11.6125	12.0683	12.3159	12.1105	11.8277	11.9911	12.2724	12.1574
AAEL000400-RA	12.0526	12.158	12.1081	11.9855	12.0541	12.17	11.5812	11.6527	11.5733	12.2394	12.2561	12.2938	11.9843	11.9696	11.9807	11.5553	11.327	11.7706	11.8003	11.7208	11.7521	11.6603	11.749	11.7412	11.7453	11.9417	11.7273	11.868	12.312	12.2482	12.2361	12.1936	12.0485	12.0877	11.7061	11.7404	11.7265	12.0582	11.8701	12.1445	11.6361	12.04	11.8362	11.9261	11.7447	11.7139	11.9999	12.0182	12.1695
AAEL000401-RA	11.6089	11.7801	11.6939	11.643	11.7645	11.4499	11.3224	11.5812	11.4008	12.489	12.0509	12.0455	11.9476	12.0035	11.8109	12.1121	12.2503	11.9204	12.2987	12.1146	11.8504	12.1572	12.0796	12.0221	12.0749	12.201	12.1764	12.1173	11.9784	11.9439	11.9346	11.9714	11.9023	11.8663	12.0245	11.8107	11.8061	11.5093	11.4996	11.6118	11.221	11.5547	11.504	11.8697	11.6415	11.5495	11.662	11.6248	11.6474
AAEL000402-RA	8.1386	9.56964	8.1986	8.6754	9.5394	9.48187	8.51084	7.75923	8.61857	8.51125	10.2085	10.2336	7.51072	8.78975	9.63034	7.2818	4.81328	8.57433	10.8611	10.5398	10.2203	11.0248	10.8897	11.3381	10.7005	10.3645	10.2949	10.0336	9.91041	9.83719	10.0258	8.66951	9.56879	9.56485	8.23137	9.13573	8.8705	9.44612	9.34727	7.29187	10.2196	9.55727	10.0349	9.67148	9.49038	7.26138	7.01988	9.38051	9.27277
AAEL000403-RA	11.4797	10.851	10.977	11.4209	11.3572	12.2534	11.3815	10.8925	11.5173	11.6143	12.5079	12.6116	12.1985	12.0934	12.2546	11.7454	10.9484	11.899	10.5123	10.9842	11.5923	12.2006	11.9793	11.9371	12.0093	12.3818	12.1056	12.3262	12.1941	11.981	12.2028	12.7072	12.6392	12.558	11.3745	10.992	11.8314	11.7122	11.6331	11.4506	11.7177	11.7226	11.6	11.3867	11.5761	11.1006	11.4679	11.4506	11.4178
AAEL000404-RA	11.2811	11.6779	11.6744	11.7516	11.485	11.6577	11.6621	12.3314	11.951	12.9885	12.3705	12.8562	12.0961	12.1401	12.2917	10.9823	11.0745	11.7281	11.6111	11.5028	11.9177	12.013	11.6716	11.6896	12.3915	12.2015	12.1879	12.9844	12.4265	12.37	12.3674	12.0416	12.7741	12.3169	11.4151	10.9212	11.714	11.9077	11.9024	11.9266	11.8577	11.8925	11.8945	11.9477	11.9432	11.8735	11.9292	11.8817	11.9324
AAEL000405-RA	12.6622	12.5787	12.5427	12.5249	12.4063	12.5064	12.441	12.5662	12.4609	11.7985	11.9688	12.0557	11.9683	12.0536	12.0475	12.288	12.212	12.2692	12.0872	12.1208	12.2097	12.1751	12.1696	12.1644	12.086	11.9885	11.9364	11.9499	12.0949	12.1649	12.129	12.222	12.2011	12.1278	12.3755	12.3079	12.3859	12.668	12.6751	12.49	12.5301	12.4394	12.5591	12.4532	12.3979	12.4379	12.3696	12.5106	12.444
AAEL000406-RA	11.9436	12.1639	12.1498	12.5739	12.5217	12.504	12.5394	12.5814	12.5709	12.3341	12.1398	12.2859	12.5261	12.4717	12.4278	12.635	12.6102	12.6214	12.3537	12.5197	12.506	12.4682	12.5259	12.5917	12.5221	12.4678	12.4704	12.33	11.9479	12.0076	12.0326	12.3624	12.3407	12.3013	12.7035	12.7783	12.6302	12.6745	12.6084	12.6543	12.5874	12.4601	12.2722	12.0389	11.9199	12.3943	12.2424	12.3977	12.2584
AAEL000407-RA	11.9345	11.8543	12.0686	12.0942	12.2144	12.1303	12.2962	12.4577	12.4154	12.1801	11.9409	12.0415	12.5587	12.4591	12.447	12.682	12.8152	12.6701	12.4606	12.6156	12.5726	12.646	12.5959	12.5577	12.5536	12.6839	12.7625	12.7364	11.8725	11.8065	12.0488	12.3772	12.2682	12.2864	12.6056	12.5884	12.5263	12.1191	11.9961	12.2705	12.3825	12.5254	12.3614	12.3887	12.2912	12.0678	12.0688	11.8671	11.9365
AAEL000408-RA	12.2988	12.227	12.2971	12.4302	12.4626	12.3849	12.535	12.6069	12.4896	12.6277	12.4373	12.4877	12.6869	12.6246	12.6167	12.7659	12.8411	12.7478	12.683	12.7268	12.6805	12.7951	12.809	12.7204	12.7203	12.8466	12.8353	12.6579	12.3634	12.2888	12.3379	12.4267	12.5672	12.5316	12.709	12.722	12.769	12.5992	12.4681	12.7143	12.4405	12.5103	12.3592	12.2909	12.4549	12.311	12.3934	12.3243	12.3353
AAEL000409-RA	11.1436	10.9081	10.9081	11.2256	12.3919	11.7529	10.9581	10.4914	10.7429	9.91645	11.4514	11.4954	11.4496	12.0404	11.8392	11.5711	12.8739	12.0272	11.915	11.4869	11.3693	11.666	11.2644	10.8207	11.5021	11.6174	10.3925	12.0067	11.9473	11.8167	11.7083	12.2583	11.3931	11.4293	11.4936	10.6886	11.1214	11.2389	11.2597	9.41534	11.1754	11.2884	11.1232	11.7942	11.3541	9.40249	11.5115	11.5347	11.7758
AAEL000410-RA	12.8652	12.6637	12.7083	12.5387	12.608	12.7992	12.5115	12.7555	12.7044	12.8722	12.7413	12.67	12.7999	12.6611	12.6658	12.6782	12.7244	12.6977	12.607	12.6035	12.6155	12.763	12.6333	12.7042	12.7964	12.7488	12.7784	12.7449	12.6335	12.3766	12.4778	12.4073	12.84	12.8205	12.7496	12.8023	12.7327	12.5841	12.6746	12.6132	12.9249	12.9068	12.917	12.7917	12.7024	12.6467	12.5717	12.5193	12.5579
AAEL000411-RA	12.0297	12.0685	11.964	12.1768	12.2096	12.1772	12.0085	12.1132	12.0667	12.8454	12.7082	12.7568	12.6631	12.7272	12.7221	12.664	12.7454	12.623	12.6322	12.6077	12.6544	12.5665	12.6624	12.6813	12.4916	12.7106	12.7613	12.684	12.7249	12.6517	12.6335	13.1317	12.9714	12.7197	12.6369	12.4381	12.6396	12.1208	11.9827	12.2384	11.9669	12.0387	11.9677	12.2406	12.068	11.9691	12.0896	12.0148	12.0521
AAEL000412-RA	12.2101	12.2864	12.2642	12.337	12.4411	12.2341	12.44	12.4193	12.4397	12.1455	11.9499	11.9394	12.2973	12.1685	12.1704	12.4276	12.5846	12.3338	12.2797	12.3997	12.2144	12.3509	12.3015	12.3257	12.3754	12.202	12.2666	12.325	12.0966	12.0455	11.9084	12.0218	12.099	12.1705	12.3624	12.3833	12.4245	12.3846	12.4256	12.3891	12.4596	12.4307	12.5313	12.395	12.3778	12.1944	12.371	12.3379	12.4206
AAEL000413-RA	6.79056	7.14087	6.34865	7.11411	7.70322	8.34347	5.92874	7.68219	6.80808	4.79119	8.28714	9.47551	6.86705	6.76032	5.92554	7.77738	8.56574	7.32332	9.65162	10.1762	8.977	8.70145	6.11033	9.99802	6.95438	8.40332	8.83655	4.79033	8.98975	6.04562	5.97268	5.87897	3.54149	5.45619	4.20701	7.43424	6.57654	7.6655	6.43818	6.68858	6.37068	6.03725	6.33612	6.43818	5.82659	6.65884	6.19193	7.25541	7.20969
AAEL000414-RA	11.4519	11.4155	11.3322	11.2428	11.1548	11.3001	9.98516	9.70761	9.72019	9.37166	11.8436	11.8928	10.5504	11.2438	11.5229	9.94998	10.3201	10.8945	10.8195	12.5635	11.6931	10.5957	10.2707	10.4735	10.6546	11.3604	10.4534	10.0815	11.1441	11.419	11.4333	10.4333	10.4277	11.2411	10.3096	10.6646	10.6526	11.2588	11.1947	9.53105	11.5766	11.3314	11.2627	11.4168	11.2986	9.51834	9.30306	11.3005	11.1988
AAEL000415-RA	12.3426	12.2742	12.4073	12.4992	12.5398	12.5605	12.382	12.3284	12.3106	12.5219	12.6637	12.65	12.7079	12.6818	12.592	12.58	12.3904	12.6189	12.556	12.6179	12.5871	12.556	12.6524	12.6521	12.4223	12.667	12.655	12.6369	12.5498	12.6522	12.6503	12.7005	12.5714	12.7331	12.4798	12.5723	12.4671	12.3057	12.3284	12.4269	12.2434	12.3323	12.2668	12.5325	12.5564	12.3877	12.4511	12.4841	12.5559
AAEL000416-RA	12.1461	11.8954	11.9152	12.3935	12.4964	12.4083	11.6014	12.008	11.5337	12.3265	12.4071	12.0579	12.7603	12.4697	12.3394	12.415	12.2497	12.3865	12.0526	12.2911	12.0651	12.4634	12.6128	12.4224	12.3192	12.5713	12.2625	12.982	12.4161	12.288	12.4647	12.2547	12.557	12.5607	12.2307	11.8335	12.3789	12.3568	12.3456	12.3616	12.3547	12.3671	12.3321	11.9652	12.274	11.9663	11.6907	11.6265	11.8295
AAEL000417-RA	12.7639	12.5627	12.7825	12.7854	12.7893	12.7332	12.7543	12.7341	12.763	12.5716	12.7727	12.8806	12.9027	12.6611	12.8023	12.8512	12.6864	12.655	12.7671	12.816	12.7392	12.7101	12.4894	12.7244	12.7692	12.5382	12.7357	12.7634	12.833	12.9039	12.4878	12.8169	12.1262	12.7839	12.9125	12.6709	12.8634	12.9825	12.9942	12.7703	13.0233	12.9681	13.0273	12.7188	12.6001	12.6422	12.5461	12.6027	12.5777
AAEL000418-RA	12.5809	12.6765	12.7397	12.7206	12.7563	12.7256	12.9123	12.8131	12.9248	12.3498	12.3218	12.2647	12.5202	12.2762	12.3322	12.7549	12.7814	12.7326	12.841	12.8202	12.8141	12.7667	12.8974	12.8707	12.8589	12.721	12.7132	12.7777	12.3071	12.3407	12.2891	12.4604	12.3786	12.3657	12.8183	12.6248	12.7213	12.9135	12.8547	12.8123	12.7711	12.7883	12.6929	12.5539	12.6894	12.7174	12.7122	12.6168	12.5972
AAEL000419-RA	12.312	12.4702	12.3363	12.1631	12.0944	11.8241	11.9542	11.9776	11.9363	10.9621	10.8412	10.9077	10.993	11.1132	11.1115	11.4615	11.6809	11.3144	11.0063	11.6924	11.2397	11.6713	11.6395	11.6195	11.7679	11.6207	11.619	11.4682	11.1469	11.1128	11.1381	11.524	11.4762	11.378	11.7728	11.4811	11.7963	12.3549	12.1908	12.3335	11.6395	12.1364	11.8552	11.638	12.1456	11.917	12.1739	11.8613	11.9019
AAEL000420-RA	11.5533	11.6381	11.526	11.4857	11.4059	11.4735	12.0048	12.0953	12.1055	10.6817	10.4503	10.6397	10.242	10.3731	10.4209	11.1555	11.3434	11.112	11.6388	11.6212	10.5075	11.393	11.3989	11.5128	11.4698	11.1481	11.3865	11.4155	11.3895	11.5851	11.4416	11.1277	11.1871	10.9971	11.2149	11.3171	11.4974	11.6142	11.6301	11.183	11.8794	11.7397	11.7942	11.5843	11.9376	11.7942	11.5889	11.7265	11.0184
AAEL000421-RA	12.1741	11.996	12.1554	12.449	12.4001	12.3369	12.2818	12.3879	12.372	12.5368	12.6314	12.6924	12.7143	12.7014	12.6552	12.5558	12.2808	12.5432	12.6288	12.6303	12.5785	12.5415	12.5808	12.5444	12.5401	12.6351	12.682	12.6303	12.6262	12.6483	12.6813	12.8229	12.7095	12.6955	12.5777	12.5924	12.5389	12.204	12.244	12.3086	12.1441	12.2233	12.2503	12.3191	12.4028	12.2581	12.3221	12.3346	12.5128
AAEL000422-RA	12.5204	12.5255	12.6445	12.7261	12.6595	12.5879	12.8698	12.7738	12.8542	12.7522	12.7284	12.8502	12.8512	12.7207	12.8072	12.7941	12.7347	12.5995	12.4064	12.7063	12.6493	12.8683	12.7474	12.8238	12.7246	12.9016	12.8817	12.8426	12.7842	12.7311	12.3678	12.8263	12.8937	12.8696	12.7456	12.7532	12.6618	12.7482	12.8955	12.7306	12.6916	12.6236	12.8856	12.4459	12.5338	12.5492	12.5541	12.7768	12.7951
AAEL000423-RA	9.84351	11.0024	10.217	10.1638	11.8053	10.7062	11.8241	10.9697	11.0975	9.71189	11.0668	11.0378	10.9715	11.0748	11.2276	11.7579	10.664	11.173	10.8245	10.9415	11.3169	11.2822	12.2153	11.7817	11.1397	11.2174	10.8157	9.98023	10.8956	10.5684	9.92664	10.9909	11.938	11.3319	11.1894	10.9176	11.5868	11.1647	11.4518	10.4481	10.2358	10.1353	12.1332	10.312	10.0618	10.4224	10.2198	11.9382	11.281
AAEL000424-RA	12.7135	12.6943	12.7399	12.6952	12.6936	12.6525	12.7008	12.7723	12.4248	12.7365	12.6542	12.6234	12.6687	12.6532	12.7178	12.6241	12.6052	12.5708	12.635	12.668	12.6455	12.6689	12.4793	12.6603	12.6834	12.7029	12.7249	12.6981	12.8244	12.748	12.7846	12.5045	12.3617	12.6807	12.678	12.6146	12.5648	12.7145	12.6533	12.7548	12.6661	12.7295	12.6482	12.7766	12.7726	12.6856	12.709	12.685	12.6312
AAEL000425-RA	11.6636	11.6678	11.6278	11.8548	11.8783	11.6476	11.6575	11.8847	11.6608	11.6793	11.4642	11.518	11.7778	11.7698	11.5892	11.7241	11.4975	11.6867	11.1702	11.5186	11.4668	11.4531	11.5459	11.5208	11.1492	11.5109	11.5647	11.5205	11.7682	11.5743	11.6685	11.7269	11.8288	11.7899	11.6323	11.2704	11.5347	11.5717	11.5927	11.7034	11.5549	11.7323	11.5656	11.6827	11.8772	11.7284	11.8896	11.8253	11.8779
AAEL000426-RA	9.58722	9.40392	9.22928	9.29591	10.0264	9.35419	8.83218	9.53472	9.77211	10.3806	9.29867	10.2361	9.77943	9.80342	9.69821	9.705	10.3603	10.0261	10.0917	7.25055	10.0113	9.05633	9.71956	8.35517	9.40857	9.01507	9.19328	9.98604	10.0204	9.52472	9.24224	9.60571	9.34068	9.68935	9.69519	9.52631	9.31078	9.31233	9.18069	9.32594	9.11613	9.01072	9.5106	9.18069	8.93372	9.29853	9.08221	9.57587	9.63714
AAEL000427-RA	12.8529	12.8651	12.8072	12.8632	12.8655	12.672	12.7537	12.9472	12.6988	12.7927	12.9099	12.8893	12.7225	12.9164	12.8498	12.7835	12.7984	12.8	12.7842	12.7326	12.8337	12.6885	12.6625	12.9619	12.8359	12.9556	12.9264	12.4448	12.9033	12.8778	12.8878	12.819	12.8251	12.798	12.7795	12.791	12.9043	12.7765	12.9324	12.7526	12.9368	12.8345	12.9636	12.7457	12.7243	12.7771	12.6547	12.9047	12.8744
AAEL000428-RA	12.7026	12.8008	12.661	12.7785	12.8565	12.7153	12.6301	12.8335	12.6661	12.7195	12.4592	12.4928	12.7429	12.6488	12.5979	12.7501	12.7494	12.7191	12.8338	12.7847	12.7847	12.7135	12.8296	12.7368	12.6858	12.3154	12.3907	12.6188	12.625	12.7434	12.6982	12.5086	12.4162	12.6489	12.8008	12.6696	12.7888	12.8723	12.8723	12.8894	12.913	12.9074	12.9019	12.6064	12.6723	12.5671	12.5826	12.5308	12.571
AAEL000429-RA	11.8221	11.817	11.867	12.0753	12.2092	12.1385	12.0521	12.1246	12.0476	12.5506	12.57	12.5959	12.7994	12.7456	12.7329	12.7191	12.668	12.7321	12.6161	12.5221	12.6824	12.5861	12.6198	12.711	12.6385	12.8475	12.7584	12.8296	12.5273	12.4944	12.4746	12.629	12.7279	12.7571	12.6491	12.7217	12.5753	11.9694	12.0039	12.0763	11.7602	11.8985	11.8672	12.0947	12.0808	12.0298	12.0801	12.0801	12.1171
AAEL000430-RA	12.7275	12.3946	12.5095	12.8142	12.4362	12.4508	12.8371	12.3762	12.7898	12.4877	12.5816	12.7867	12.7528	12.698	12.6847	12.7182	12.7549	12.7467	12.6384	12.654	12.7928	12.7735	12.3134	12.5873	12.7315	12.7367	12.6099	12.7728	12.6436	12.6951	12.8004	12.6532	12.4183	12.6297	12.7189	12.7785	12.8015	12.6255	12.5895	12.7412	12.6268	12.7333	12.6167	12.6699	12.6541	12.6058	12.6179	12.5535	12.5876
AAEL000431-RA	12.095	12.4162	13.4363	12.9757	12.9877	12.8042	12.8916	13.4095	11.9022	12.9952	12.116	11.6155	12.291	12.7511	13.054	13.2306	13.4258	13.2214	13.0155	12.5688	12.7144	13.0511	12.9269	13.0574	12.817	13.0627	12.4151	12.543	12.8806	11.5224	11.6807	13.0326	13.0641	12.9246	13.5346	12.9162	13.2114	13.0182	13.0235	12.9271	12.8859	12.8399	12.9257	12.9302	12.7686	12.7809	12.7513	12.7972	12.7638
AAEL000432-RA	9.67444	9.90838	9.0641	10.4924	10.8668	10.3497	10.4438	10.0582	10.3593	9.39608	9.04715	9.64922	10.0562	11.0161	10.6413	11.2104	11.9935	10.5613	8.3138	8.51857	9.16774	10.3342	10.5148	9.41118	9.86319	10.6159	8.84304	6.68011	10.5109	9.8666	9.33264	9.5225	10.1014	10.1161	10.193	9.68327	10.6889	10.7497	10.7978	9.02042	10.8566	8.72221	10.8229	8.89768	8.64937	11.0885	8.80602	10.838	10.7205
AAEL000433-RA	11.9533	11.7281	11.8855	11.9852	11.8004	12.1525	11.5731	11.3572	11.6903	11.9671	12.2618	12.3348	12.2158	12.1899	12.198	11.8374	11.2723	11.7135	11.7741	11.8074	12.0604	11.9626	11.9621	11.8554	12.0253	12.1793	12.1343	11.8648	12.0931	12.0354	12.0657	12.0464	12.0322	12.2299	12.0795	11.742	11.908	11.8368	11.8232	11.8078	11.7997	11.8168	11.8029	11.8673	11.8525	11.878	11.8619	11.9	11.8208
AAEL000434-RA	12.6919	12.6377	12.6031	12.6801	12.6719	12.5708	12.6856	12.6384	12.702	12.5008	12.578	12.5669	12.5987	12.6067	12.6786	12.5536	12.4116	12.5586	12.377	12.4402	12.4437	12.4415	12.4767	12.5089	12.5377	12.4874	12.5402	12.6171	12.5941	12.6189	12.6001	12.6728	12.5561	12.7382	12.5377	12.4495	12.5283	12.6568	12.6705	12.6783	12.5502	12.6676	12.6479	12.516	12.6851	12.644	12.6802	12.642	12.7819
AAEL000435-RA	11.8888	11.8432	11.7179	11.8347	11.6994	12.0254	11.8002	12.0729	11.8852	12.2785	12.2782	12.0465	12.3736	12.2521	12.2709	12.1253	12.2028	12.2605	12.163	12.3364	12.2122	12.3266	12.3822	12.2913	12.2872	12.3494	12.345	12.3823	12.1258	12.2242	12.2266	12.3275	12.3359	12.3076	12.1745	11.7169	12.2294	11.8446	11.7332	11.9647	11.5847	11.9281	11.8418	11.7433	11.8921	11.9201	12.0636	11.8363	11.8418
AAEL000436-RA	12.7776	12.6228	12.7397	12.6464	12.6558	12.5322	12.7611	12.8136	12.7083	12.8147	12.79	12.7149	12.7475	12.6294	12.6746	12.5881	12.5684	12.6179	12.7262	12.7634	12.6663	12.7449	12.7897	12.7883	12.7522	12.6761	12.778	12.6719	12.796	12.7572	12.7596	12.6825	12.6837	12.6299	12.6183	12.706	12.6256	12.7424	12.7388	12.7376	12.6702	12.6949	12.7105	12.721	12.5708	12.5169	12.7074	12.6167	12.6194
AAEL000437-RA	10.8847	11.011	10.8365	10.6696	10.6134	10.9254	10.7429	11.0346	10.6134	10.6485	10.9764	10.9835	10.3907	9.90308	9.95663	9.53056	9.31522	9.70366	10.6834	10.523	10.7207	10.574	10.9909	10.6679	10.8535	11.1575	10.9686	10.8243	10.8664	11.0677	10.8802	10.8468	10.9413	11.0491	10.501	10.7369	10.6728	11.1489	11.4828	10.6975	10.845	10.6619	10.7141	10.252	10.5617	10.3877	10.4603	10.6745	10.9108
AAEL000438-RA	12.6307	12.5915	12.627	12.7606	12.6462	12.7327	12.7731	12.7757	12.8071	11.8835	11.8867	11.9306	11.7865	11.5532	11.7156	12.3988	12.3648	12.4162	12.4577	12.4675	12.5191	12.4992	12.5652	12.5414	12.4552	12.4193	12.3528	12.4408	12.3114	12.2278	12.3255	12.1848	12.2041	12.2517	12.5801	12.5281	12.6008	12.8727	12.905	12.8605	12.8508	12.828	12.8472	12.2977	12.5134	12.5045	12.5408	12.6503	12.5818
AAEL000439-RA	10.7448	10.0391	11.4453	12.3125	12.5886	11.9382	12.0833	11.8216	12.2473	12.3373	12.0911	11.7237	12.5837	12.2658	12.3474	12.517	12.0852	11.7773	11.2504	11.9416	12.1525	12.4367	11.9452	11.9379	12.2409	12.2521	12.0455	12.0928	11.641	12.0667	11.7309	12.7001	12.5512	12.6349	12.2392	11.3727	12.021	11.6694	11.7391	11.7356	11.9455	11.6041	11.7164	11.3302	11.9218	11.7182	11.9619	11.9699	11.9931
AAEL000440-RA	12.3343	12.3583	12.3824	12.3291	12.3751	12.418	12.2814	12.2807	12.2977	12.5903	12.5892	12.5783	12.5739	12.4944	12.5243	12.4451	12.2631	12.4158	12.2435	12.132	11.9737	12.3751	12.2215	12.3161	12.3523	12.3782	12.3407	12.3864	12.4886	12.5225	12.5973	12.5783	12.5123	12.6504	12.4521	12.2231	12.4284	12.2901	12.3455	12.3332	12.2797	12.2935	12.3141	12.3477	12.3443	12.2993	12.4203	12.4444	12.4213
AAEL000441-RA	8.85284	9.09389	9.32089	9.44913	9.44765	9.60414	10.3763	10.4726	10.1753	8.01554	9.39058	9.75837	10.4152	10.1856	10.2186	11.0769	10.5549	10.4132	10.6399	10.6857	9.58893	9.45916	10.1261	9.62867	9.79504	9.34317	10.344	10.0383	10.0245	8.70735	8.84756	9.56094	10.3856	9.42077	9.04524	9.06768	10.8434	9.92653	10.0386	9.29571	10.7411	8.99084	9.7163	9.17708	8.9378	9.27063	9.07303	9.28325	9.308
AAEL000442-RA	12.9054	12.9405	12.9561	12.9106	12.9118	12.8937	12.8374	12.9534	12.9453	12.9633	12.9437	12.9567	12.9329	12.9467	12.9532	12.9795	12.97	12.9737	12.9733	12.9759	12.9737	12.9682	12.9629	12.9615	12.9655	12.9684	12.9745	12.9522	12.9446	12.9324	12.9561	12.9026	12.9058	12.892	12.9701	12.9537	12.9459	12.879	12.8614	12.8939	12.8921	12.9016	12.8687	12.9186	12.9331	12.9532	12.9245	12.9481	12.8784
AAEL000443-RA	6.96765	9.64798	7.70783	8.56862	8.67341	10.0289	8.96264	8.72851	8.4751	9.40099	10.9388	10.5984	10.1118	10.3909	10.6386	9.41447	9.08019	9.24191	8.85614	8.30512	9.04097	11.0771	10.7896	10.6861	10.069	11.0567	10.7246	10.7687	11.6593	11.0578	10.6973	11.0728	11.2614	11.2679	8.96261	11.084	9.68947	9.34848	9.32049	7.17919	9.3535	6.81258	9.37336	7.02809	9.42634	7.16333	9.52348	9.34091	9.48602
AAEL000444-RA	12.5711	12.5646	12.5704	12.6435	12.7414	12.624	12.6321	12.5368	12.5457	12.5747	12.5883	12.6188	12.653	12.5402	12.5307	12.6534	12.4735	12.6052	12.5043	12.3405	12.4374	12.5625	12.6005	12.4922	12.6262	12.7074	12.7255	12.5741	12.5272	12.6751	12.6731	12.6342	12.5756	12.4956	12.5978	12.4943	12.5851	12.5898	12.5381	12.6656	12.5232	12.8867	12.715	12.6229	12.6612	12.6339	12.548	12.5289	12.5232
AAEL000446-RA	11.782	11.5885	11.207	10.7852	10.9325	11.6817	10.5205	10.7437	10.7369	11.3208	12.6912	12.249	11.9574	12.106	11.4301	10.716	7.91447	10.9627	11.6433	11.9124	11.9677	11.6693	10.9657	11.2983	11.2667	11.4325	11.3887	11.4179	12.0399	11.2456	11.9141	11.4685	11.6588	11.8005	11.2847	10.3768	10.5104	11.0891	11.3197	9.08956	10.8651	11.0817	11.4069	11.5699	11.1464	11.1832	11.4827	11.6832	11.7133
AAEL000447-RA	9.38441	9.01012	9.54396	10.9148	8.24496	10.4829	9.92069	9.2943	10.3723	11.1505	10.3128	8.93081	10.7356	9.53351	10.1922	9.94267	8.41963	10.4839	11.2994	10.0805	9.86512	10.5348	11.2456	10.888	10.0461	8.82561	9.59925	9.3461	9.46294	10.2241	10.47	10.2513	10.307	10.0889	10.9612	8.26194	9.15744	9.0924	10.5866	9.02264	10.4116	8.7098	10.6906	8.8933	8.63959	8.98569	8.7907	10.2229	10.6865
AAEL000448-RA	12.5347	12.4368	12.4654	12.6229	12.4587	12.4925	12.4147	12.5756	12.3737	12.4341	12.7253	12.5451	12.5438	12.4892	12.4506	12.4151	12.3442	12.4032	12.4324	12.3348	12.336	12.4732	12.4381	12.5551	12.3377	12.4745	12.4128	12.2458	12.6129	12.5189	12.5008	12.4439	12.4272	12.617	12.4526	12.5181	12.3765	12.4669	12.472	12.4858	12.0594	12.4617	12.4749	12.5016	12.493	12.5009	12.5662	12.5602	12.5905
AAEL000449-RA	12.7891	12.7517	12.6149	12.736	12.5748	12.6982	12.7811	12.4644	12.5243	12.8423	12.5442	12.8047	12.7838	12.7665	12.7876	12.7314	12.6639	12.62	12.7899	12.4938	12.6861	12.6735	12.8175	12.8083	12.7927	12.5978	12.5338	12.7048	12.6299	12.7136	12.6073	12.5748	12.5513	12.683	12.7314	12.7711	12.6421	12.8166	12.7809	12.5897	12.8778	12.5937	12.7848	12.5217	12.5539	12.6627	12.5456	12.7485	12.5566
AAEL000450-RA	11.9975	12.4997	11.9758	12.4857	11.9028	12.6626	12.6325	12.2722	13.4025	11.5191	13.1443	12.275	12.8529	12.7737	12.5056	12.3633	11.2178	12.408	12.4114	12.3793	12.6885	12.6074	12.2326	12.9501	12.4957	11.8204	11.827	11.6828	12.0843	13.1874	12.735	13.3015	12.2817	12.8771	12.0372	11.2995	12.0741	12.5427	12.5788	12.5138	12.5869	12.5277	12.5887	12.5491	12.5688	12.6112	12.5856	12.5549	12.6237
AAEL000451-RA	12.6133	12.5823	12.6654	12.4585	12.5007	12.7109	12.5502	12.4655	12.4776	12.6176	12.6176	12.5252	12.4683	12.364	12.3224	12.2349	12.261	12.3755	12.3593	12.3808	12.3896	12.5921	12.5086	12.5808	12.4679	12.4669	12.5019	12.7602	12.5976	12.6534	12.7425	12.4034	12.305	12.4846	12.4291	12.6246	12.5009	12.5425	12.5393	12.5478	12.7649	12.783	12.7738	12.5662	12.5817	12.5435	12.4138	12.3885	12.4584
AAEL000452-RA	12.1867	12.1959	12.2013	12.0466	12.2457	12.1874	12.1887	12.146	12.1292	12.52	12.599	12.5826	12.4131	12.4704	12.3135	11.9255	11.8882	11.8968	12.1314	12.0915	12.196	12.1011	12.0341	11.9792	12.2113	12.34	12.2653	12.3815	12.3811	12.4405	12.3825	12.3545	12.5054	12.6084	12.0762	11.8546	11.9925	11.972	12.17	12.1347	11.778	12.1716	12.186	12.3658	12.2599	11.9848	12.3181	12.3063	12.3345
AAEL000453-RA	10.9755	10.6385	10.6799	11.1521	10.8235	11.2393	11.1156	11.1227	11.3565	11.3558	10.8894	10.5396	11.7148	11.5333	11.4877	12.0158	12.3494	11.7357	8.76709	7.31157	9.68815	8.89427	6.04379	10.1526	9.65312	9.05108	10.0183	9.5773	9.81986	10.5061	10.2687	10.2672	10.287	10.3636	11.6566	11.0182	11.277	11.1099	11.2514	11.7862	9.97705	11.323	11.1488	11.7002	11.4148	9.15382	11.3882	10.6636	11.2835
AAEL000454-RA	12.9023	12.9288	12.9396	12.9071	12.9082	12.8915	12.8995	12.9467	12.9392	12.9563	12.9388	12.9508	12.9047	12.9341	12.9472	12.9456	12.9443	12.9529	12.952	12.962	12.9488	12.9219	12.8907	12.7685	12.9488	12.9252	12.9141	12.9416	12.9337	12.9225	12.9444	12.6493	12.8065	12.8851	12.9453	12.9421	12.9222	12.9758	12.9986	13.0053	12.9339	12.9407	12.9542	12.9906	12.8996	12.8803	12.8608	12.8678	12.8775
AAEL000455-RA	11.6894	11.9296	11.7415	12.0398	11.8169	12.0575	12.1483	12.1976	12.2262	11.2959	11.165	10.5166	11.7437	11.609	11.4998	12.3567	12.6924	12.2946	12.3106	12.321	12.3572	12.1036	12.0113	12.0864	11.6037	11.4214	11.3639	11.1949	10.8529	11.2382	11.1566	11.2815	11.2574	11.4128	12.7101	12.7627	12.2534	12.0152	12.1914	11.9696	12.497	12.2882	12.0377	11.9241	12.1838	12.0106	11.8803	12.0834	11.9089
AAEL000456-RA	11.5592	10.2364	11.2586	11.0284	11.1495	10.5363	12.1755	12.0508	11.9757	11.4981	12.2262	12.308	11.8777	11.3937	11.309	11.9901	10.6549	12.2276	12.2144	11.0718	11.8899	12.1632	11.2919	11.2975	11.9357	12.6328	12.5101	12.5023	11.3847	11.5864	12.0587	12.1532	11.8705	11.288	12.0191	11.721	11.7408	11.5346	11.5478	11.5843	11.526	11.5352	11.5791	11.5912	11.6644	11.5087	11.621	11.6618	11.6639
AAEL000457-RA	12.6425	12.5184	12.5087	12.4689	12.406	12.4653	12.5936	12.6242	12.5961	12.3765	12.2179	12.3105	11.6554	11.4019	11.5151	11.5463	11.6802	11.6517	12.295	12.2662	12.4294	12.2863	12.3443	12.2973	12.2196	12.3974	12.3794	12.5046	12.357	12.3326	12.5008	12.3716	12.3875	12.3516	12.2878	12.6256	12.3037	12.7296	12.8663	12.7179	12.5789	12.5805	12.5208	12.2598	12.3685	12.3803	12.3719	12.445	12.3634
AAEL000459-RA	12.9119	13.0124	12.8648	12.9722	12.974	12.9461	12.8553	12.9219	12.9251	12.9917	13.0011	12.8819	13.0261	12.9386	12.9709	12.9653	13.0087	12.9673	12.9301	12.9396	12.9009	13.0089	12.9725	12.9845	12.9925	12.8747	12.9435	13.0173	12.8841	12.9869	13.0234	12.9411	12.9459	12.9247	13.003	13.0066	13.0076	12.8993	12.8508	12.9196	12.8504	12.8845	12.8397	12.9335	12.9564	12.9093	12.9938	12.9623	12.9942
AAEL000460-RA	12.472	12.6373	12.4746	12.6684	12.5732	12.545	12.6078	12.5703	12.6045	12.6393	12.6963	12.5774	12.652	12.6475	12.6261	12.5737	12.6222	12.6923	12.5283	12.6143	12.6045	12.5813	12.5054	12.6281	12.6146	12.6557	12.71	12.6593	12.6053	12.5503	12.6447	12.676	12.68	12.6391	12.6513	12.6913	12.619	12.5383	12.514	12.5909	12.598	12.5829	12.542	12.6754	12.564	12.5234	12.5493	12.5045	12.5252
AAEL000461-RA	12.7112	11.8916	11.3854	13.2152	12.8582	12.3995	12.6821	12.0539	12.3063	11.8708	12.0529	12.6488	12.1946	12.788	12.766	12.6885	12.2033	12.6279	12.373	12.5892	12.5438	12.2604	12.4385	12.7177	11.9711	12.7943	12.6701	12.5076	12.5654	12.4861	11.4737	12.87	12.8931	11.5242	12.931	12.3004	12.8748	12.6612	12.649	12.4737	12.303	12.3228	12.4852	12.4637	12.4296	12.6538	12.6565	12.6524	12.5629
AAEL000461-RB	12.3038	12.1873	12.1416	12.5015	12.5971	12.3241	12.3246	12.5783	12.5271	12.2348	12.3732	12.3755	12.5306	12.5305	12.535	12.5097	12.4823	12.4794	12.5442	12.6047	12.5391	12.4973	12.4708	12.4298	12.506	12.4565	12.5293	12.3256	12.4271	12.6238	12.6945	11.9235	12.245	12.4875	12.579	12.5333	12.3671	12.4941	12.3671	12.3221	11.9869	12.2265	12.232	12.4442	12.2623	12.3662	12.5613	12.339	12.3488
AAEL000461-RC	11.1307	11.2943	11.84	12.485	12.9523	12.7951	12.8116	12.6646	12.8584	11.9893	11.8533	11.5821	12.9913	13.104	12.7971	12.6177	12.126	12.422	12.4281	12.6378	12.4021	12.3934	12.6354	12.4823	12.3554	12.0724	12.4917	12.637	11.9841	11.7825	11.5374	12.9752	12.9076	13.8097	12.5639	12.2	11.9537	12.6559	12.5788	12.555	12.555	12.5205	12.5073	12.5151	12.5323	12.6352	12.5843	12.6198	12.5353
AAEL000462-RA	7.74227	6.99053	7.56246	8.89321	9.81597	9.02113	9.12287	8.72306	8.77187	9.67371	8.61048	4.66504	9.85931	9.30424	8.90927	9.69871	10.1898	10.2552	9.80846	9.95359	7.92669	9.45249	9.24353	7.67556	9.8502	10.453	10.3161	9.6005	9.0915	7.70739	7.69497	8.09691	8.05928	8.92046	9.15047	8.66194	9.52541	10.209	9.2972	6.77464	9.38084	9.24549	9.21655	6.60202	6.28752	10.08	6.46509	9.37094	9.17068
AAEL000463-RA	9.97469	11.2699	10.3204	8.96442	10.3716	9.23872	7.73341	8.74178	9.44043	12.8853	10.5053	10.1839	9.35806	10.2125	8.78891	9.83397	9.08207	9.38748	10.4368	10.4346	9.45037	10.4124	10.6203	10.7758	9.84012	10.4903	10.7207	10.8376	9.99848	10.7759	10.2343	10.6983	10.059	11.1349	9.20847	8.58333	9.02966	9.97296	10.1075	8.39806	10.8395	8.07278	10.1736	8.26338	10.2297	8.35956	8.15673	10.2041	10.2297
AAEL000464-RA	11.7661	11.8465	11.8824	11.9078	11.8944	11.8046	12.065	12.0891	11.9837	10.4854	11.2129	11.0237	10.9961	11.2748	11.212	11.8278	12.0569	11.7906	11.5724	12.053	11.8442	11.7909	11.8346	11.7738	11.7679	11.6431	11.6645	11.6728	11.2593	11.4128	11.4483	11.4068	11.4765	11.5778	11.8064	11.5959	11.7777	11.7539	12.1857	11.69	11.4154	11.7552	11.768	12.0389	11.8784	11.813	12.0147	12.2317	12.0498
AAEL000465-RA	11.3624	11.0929	11.4313	11.2945	11.2321	11.3368	11.5078	11.3342	11.2793	11.6809	11.8346	11.7111	11.8377	11.5839	11.5353	11.2943	11.5059	11.5429	11.5654	11.747	11.9392	12.0608	11.914	11.9011	11.9483	12.0828	12.094	12.0552	11.5942	11.6571	11.7286	11.797	11.7457	11.7798	11.399	12.3785	11.7107	11.2267	11.1684	11.6016	11.201	11.6332	11.3912	11.2491	11.625	11.4329	11.3776	11.1977	11.3912
AAEL000466-RA	11.3987	11.2972	11.2795	11.5743	11.4567	11.4184	11.6807	11.1447	11.7219	10.8457	11.344	11.2939	11.1912	11.6432	11.3547	11.6353	11.5829	11.4479	11.1965	11.6805	11.7126	11.1008	11.4375	11.3974	11.3219	11.1811	11.1174	10.9823	11.0264	11.0433	11.1312	11.4301	11.3562	11.2655	11.5705	11.4221	11.4614	11.4641	11.6566	11.1731	11.6584	11.4409	11.6781	11.1391	11.4171	11.5337	11.2972	11.2212	11.2499
AAEL000467-RA	11.3514	11.2858	12.1855	10.6411	11.5707	11.9857	13.0699	12.432	12.1694	12.9767	12.0383	11.3501	11.9516	10.6864	10.8228	12.8641	11.8927	11.8375	12.2079	11.7355	11.8014	12.2241	12.1613	12.2233	12.0116	13.0029	12.3835	12.8154	11.5474	11.4334	11.2935	11.9622	12.0879	11.6114	12.2789	11.6713	12.7503	12.1075	12.0872	12.0931	12.0956	12.1116	12.1157	11.8342	12.0248	12.0293	12.0754	12.0587	12.0758
AAEL000468-RA	12.4309	12.4181	12.3466	12.37	12.3896	12.1578	12.382	12.312	12.2714	12.4012	12.433	12.4785	12.2785	12.4282	12.3985	12.3615	12.3135	12.3878	12.4286	12.4803	12.3849	12.4233	12.4452	12.4526	12.4129	12.5371	12.5518	12.4193	12.4657	12.3915	12.4185	12.3297	12.3566	12.4002	12.3733	12.3012	12.3086	12.3315	12.2944	12.3545	12.3413	12.3108	12.2703	12.4206	12.3053	12.3449	12.3484	12.287	12.259
AAEL000469-RA	12.9149	12.9872	12.931	12.9204	12.8882	12.8937	12.9101	12.7855	12.8879	12.9407	12.9129	12.9511	12.9622	12.9212	12.954	12.8521	12.8722	12.9266	12.8932	12.8859	12.9036	12.9235	12.9635	12.8834	12.9281	12.983	12.8751	12.9629	12.8511	12.9489	12.9718	12.8684	12.9139	12.906	12.8525	12.8949	12.8941	12.8953	12.8528	12.8905	12.8589	12.8594	12.8433	12.9017	12.9208	12.9139	12.9611	12.9307	12.9049
AAEL000470-RA	11.2137	11.2576	11.3057	10.9164	11.2928	10.9665	11.6525	11.3936	11.5016	10.7958	10.8389	10.9841	11.2612	11.2951	11.0565	11.6459	11.8783	11.0966	10.699	10.7862	10.0307	11.2146	11.3688	11.0613	11.0356	11.0696	11.2386	11.4083	11.0271	11.2035	11.1321	11.1993	11.0433	11.0781	11.4786	10.4879	11.3648	11.6157	11.6006	11.4363	11.5093	11.4073	11.4718	10.8538	11.4363	11.4696	10.8161	11.4873	11.2688
AAEL000471-RA	12.313	12.4213	12.2487	12.6433	12.345	12.4429	12.0562	12.3757	12.1671	10.4318	11.2377	11.5391	10.7896	11.2298	11.2316	13.0226	12.2473	12.8397	12.4584	12.4565	12.5871	12.0324	12.1663	12.3087	12.0181	11.8019	11.4589	11.0091	12.0691	11.9549	11.7172	11.9471	11.8892	11.4768	12.4056	12.0915	12.3592	12.7203	12.7522	12.7019	12.9272	12.871	12.8988	12.1462	12.2036	12.4805	12.2115	12.1279	12.2924
AAEL000472-RA	12.3846	12.4191	12.4261	12.3756	12.4258	12.4342	12.5011	12.5649	12.5044	12.3555	12.3055	12.1884	12.2834	12.2516	12.3548	12.3967	12.4287	12.3053	12.3252	12.3158	12.3309	12.3651	12.4799	12.397	12.4278	12.4032	12.3176	12.3945	12.1662	12.1724	12.2396	12.269	12.2783	12.2386	12.4739	12.1806	12.4083	12.3814	12.3891	12.5054	12.378	12.5217	12.4126	12.3737	12.5806	12.4505	12.4913	12.384	12.4424
AAEL000473-RA	11.3187	11.2168	11.4276	11.6446	11.4403	11.7943	10.6995	11.0022	11.1611	11.647	9.55461	10.0627	12.0159	12.4788	11.9957	12.1673	13.0095	11.7359	11.4859	9.56452	10.4281	10.2098	10.499	9.60554	11.133	10.7018	10.7298	10.887	10.2555	11.0097	11.2987	10.5494	10.2477	10.8556	12.3231	10.7864	12.5631	11.956	11.8154	10.0684	11.6908	11.968	11.8484	11.9029	11.8719	10.0323	9.84228	11.7514	11.74
AAEL000474-RA	11.3655	11.682	10.8979	11.954	11.2209	12.0841	11.7303	10.1785	11.8848	7.99938	10.4753	10.7742	11.4325	11.6958	11.6668	11.5382	10.9857	11.7976	12.12	11.9985	11.8956	10.9172	11.6561	11.5289	11.3676	10.432	10.3664	9.35715	10.4433	10.5234	10.6235	10.9146	11.0166	11.1407	12.0583	10.6487	11.7771	12.3382	12.3036	10.4298	12.0366	10.1252	12.132	12.285	10.0571	10.4059	10.2188	12.0884	12.1503
AAEL000475-RA	11.795	11.7791	11.7136	11.7187	11.7938	11.6099	11.7152	11.7407	11.7011	11.5426	11.8915	11.8827	11.5934	11.4695	11.5334	11.5351	10.8993	11.1689	11.5516	11.6603	11.6023	11.6802	11.6867	11.7179	11.794	11.7041	11.9019	11.7925	11.7959	11.9195	11.8241	11.7998	11.8596	11.791	11.4152	11.3243	11.4712	11.5328	11.8679	11.5523	11.8092	11.5737	11.8783	11.8902	11.786	11.5894	11.8451	11.8783	11.8791
AAEL000475-RB	11.3559	11.585	11.5236	11.5886	11.5983	11.5566	11.7874	11.991	11.6058	11.7892	11.5756	11.5713	11.6099	11.5529	11.6462	11.927	11.759	11.2908	11.0338	11.1746	11.4482	11.8323	11.8378	11.8915	11.6828	11.8912	11.8323	11.9264	11.6697	11.5512	11.5064	11.6428	11.7204	11.7959	11.845	11.5988	11.6605	11.5197	11.7275	11.3961	11.7419	11.3288	11.8008	11.9092	11.6737	11.6699	11.6612	11.9039	11.8249
AAEL000477-RA	11.9073	11.853	12.0173	11.9612	12.1125	11.8754	11.8448	12.0004	11.7582	12.4734	12.3733	12.4919	12.2168	12.3663	12.2822	11.8002	11.912	12.0129	12.1507	12.0912	12.2655	12.319	12.2071	12.2195	12.2945	12.3118	12.257	12.3038	12.4068	12.4185	12.4524	12.4701	12.4978	12.4783	12.0934	11.9272	12.0588	11.7597	11.7674	11.9589	11.761	11.8732	11.8347	11.7468	12.0278	11.7154	12.0507	11.9386	11.9942
AAEL000478-RA	12.4401	12.354	12.4438	12.553	12.515	12.4629	12.5849	12.7079	12.6952	12.872	12.625	12.6389	12.7989	12.7154	12.7048	12.8208	12.9624	12.8281	12.6912	12.7491	12.7214	12.7516	12.7125	12.6983	12.6831	12.8804	12.8235	12.8907	12.6298	12.4967	12.7035	12.7885	12.7162	12.5981	12.8018	12.7458	12.8148	12.5212	12.4785	12.3848	12.4467	12.3848	12.5246	12.4317	12.5334	12.8012	12.5608	12.5734	12.5786
AAEL000479-RA	11.8792	11.9775	11.7704	11.6752	11.6931	11.7469	12.1876	12.0188	12.2183	11.4687	11.7402	11.7631	11.3925	11.8055	11.7392	11.5678	11.8558	11.628	11.9234	12.0367	11.9606	11.6825	11.5365	11.6637	11.4645	11.6885	11.7745	11.6391	11.632	11.545	11.6038	11.6922	11.7822	11.6716	11.9152	11.553	11.8476	12.1116	12.105	12.0732	12.0634	11.7477	11.9372	11.7291	11.6039	11.8229	11.8241	11.8897	11.8734
AAEL000480-RA	10.4541	9.1818	10.3765	10.2686	10.386	10.2659	10.194	10.0169	10.0261	10.382	9.8492	10.8871	10.6661	10.4188	10.2613	10.6153	11.3211	10.3629	10.1159	9.51327	8.6714	8.32947	9.38058	7.08342	4.07175	5.54812	6.37846	9.03742	9.11799	9.30041	9.88803	10.0814	9.4662	9.60531	9.94994	8.72628	9.52835	10.1381	10.362	10.7912	9.96523	10.4623	10.3597	10.2736	10.3231	7.23978	10.4368	10.6739	10.4811
AAEL000481-RA	11.8002	11.5285	10.5003	11.8483	12.1706	11.7164	11.522	11.6302	11.8414	10.8967	10.6335	10.9922	11.746	12.026	11.886	11.4638	11.5136	12.4074	11.8119	12.1183	12.0784	11.3538	11.9424	12.236	11.745	10.7809	10.4177	9.91263	10.7339	10.343	10.3764	11.6715	11.4343	11.7138	12.5468	11.4016	12.4345	12.0217	12.0948	10.0056	11.9968	11.7861	12.2511	9.88143	11.8551	12.192	11.9034	12.0984	11.9194
AAEL000483-RA	12.4738	12.3465	12.371	12.6321	12.4871	12.4755	12.593	12.4364	12.485	12.3938	12.6448	12.6588	12.6368	12.6187	12.5913	12.5749	12.5407	12.5749	12.4663	12.4981	12.4322	12.5712	12.5077	12.5783	12.5051	12.5316	12.5272	12.5758	12.5133	12.5648	12.4913	12.6134	12.7022	12.613	12.5482	12.5686	12.5496	12.4909	12.448	12.5416	12.4509	12.5003	12.4711	12.5142	12.4994	12.4567	12.5087	12.5059	12.5124
AAEL000484-RA	8.56254	9.85157	10.5325	10.8578	10.3735	10.5775	10.5877	11.1693	10.6079	8.06539	10.5673	11.1793	10.0587	10.2986	11.1924	11.3749	11.2169	10.1841	11.2913	7.97296	10.8563	10.2781	10.3459	9.94314	10.9623	10.5108	10.3102	10.4717	10.751	10.4156	10.0858	10.0423	10.2001	10.2915	11.2408	8.96249	9.90762	10.7858	10.6457	8.45513	11.327	8.12565	10.9549	10.6731	10.5918	8.42924	10.4482	11.095	10.4464
AAEL000485-RA	12.8725	12.7732	12.8464	12.7838	12.8992	12.8527	12.8447	12.7925	12.8226	12.637	12.6421	12.5969	12.7108	12.6056	12.5269	12.7483	12.735	12.6834	12.744	12.7731	12.7369	12.693	12.6413	12.6374	12.7725	12.6321	12.7104	12.7455	12.7568	12.7886	12.8221	12.6161	12.5039	12.7319	12.7038	12.5371	12.6727	12.8825	12.7013	12.8508	12.8714	12.8042	12.7442	12.6465	12.7711	12.8645	12.8542	12.8921	12.7332
AAEL000485-RB	12.852	12.9478	12.92	12.8588	12.8718	12.8477	12.8367	12.9232	12.8976	12.7208	12.5842	12.6923	12.8036	12.7465	12.7352	12.9246	12.911	12.9006	12.8855	12.9046	12.9123	12.8724	12.8408	12.8805	12.8796	12.8429	12.8192	12.8982	12.6913	12.5944	12.6947	12.5765	12.7141	12.7537	12.9632	12.9388	12.8871	12.9318	12.9286	12.9245	12.9263	12.9168	12.9291	12.9085	12.9163	12.93	12.895	12.9099	12.795
AAEL000486-RA	12.8615	12.9604	12.8797	12.8688	12.8134	12.845	12.769	12.8434	12.8913	12.9165	12.8442	12.7872	12.9354	12.89	12.9088	12.7868	12.8119	12.8609	12.7949	12.7688	12.7357	12.873	12.9534	12.9503	12.7729	12.6105	12.7795	12.7633	12.9186	12.7889	12.7876	12.8594	12.8638	12.8444	12.8256	12.8791	12.8879	12.9102	12.7873	12.9303	12.874	12.9221	12.7816	12.9	12.9074	12.8439	12.8231	12.7705	12.6485
AAEL000486-RB	11.1811	11.3012	10.9785	10.8792	11.42	10.097	11.3103	10.4137	11.1864	11.8838	10.6096	12.8783	10.5361	11.9963	11.9581	9.17668	10.8986	9.65575	11.687	12.05	10.3356	10.8175	10.312	10.0097	11.3009	9.8035	9.24824	11.3333	12.3667	10.8795	10.6236	10.6895	10.9111	11.2463	11.1103	10.4057	10.8795	11.9302	12.1729	10.2453	11.8142	9.93497	11.8224	12.102	9.86836	10.2221	10.0266	11.3452	11.8545
AAEL000487-RA	12.189	12.1899	12.1475	12.2387	12.3771	12.2917	12.339	12.3918	12.3251	11.8711	12.1284	12.2251	12.1645	12.0527	12.0861	12.2223	12.3174	12.3006	12.2605	12.4231	12.3472	12.4484	12.3524	12.3174	12.3497	12.3482	12.4118	12.2856	12.1612	12.0499	12.1418	12.3477	12.2385	12.147	12.3167	12.1047	12.2704	12.2608	11.9366	12.2766	12.154	12.3112	12.1757	12.3158	12.3359	12.3382	12.3615	12.3143	12.2998
AAEL000488-RA	12.0859	12.6251	12.4041	11.4729	12.9765	12.8801	12.6351	12.5659	11.8873	12.6903	12.9397	13.2068	12.7796	12.418	12.5003	11.3952	11.1575	12.4027	12.3339	13.1126	12.1048	12.6628	11.757	12.1136	12.4905	12.7454	12.736	11.0089	13.3322	12.4751	12.0964	12.5038	13.0805	12.3586	12.0428	12.1841	12.2849	12.6484	12.7121	12.5983	12.659	12.5756	12.6326	12.4628	12.5968	12.6868	12.5585	12.6017	12.6832
AAEL000489-RA	11.7977	11.4948	11.9115	12.3634	11.8967	12.1968	12.1904	11.9979	12.4179	11.2318	11.4015	11.569	11.8837	11.9894	11.5878	12.2725	12.0175	12.3269	11.9765	12.5348	12.4789	11.9662	12.1298	11.8671	11.7235	11.2746	11.6673	10.7303	11.3954	11.3877	11.2955	11.263	11.7243	11.3896	12.4278	13.4859	12.4501	12.2795	12.3335	12.2659	12.3277	12.297	12.371	11.9106	12.2727	12.2789	12.1007	12.0028	12.2652
AAEL000491-RA	12.0551	11.9814	11.9728	11.791	11.9175	11.9091	11.7832	11.5073	11.5632	11.8468	12.0384	12.1502	11.6993	12.0176	12.0608	11.5585	10.7605	11.7155	11.7183	11.954	11.8697	11.7876	11.898	11.9227	11.9441	11.975	11.9399	11.8543	12.1228	12.0017	12.0435	11.9557	12.0586	11.9258	11.5188	11.519	11.8113	12.0014	12.0232	11.4858	11.9316	11.7284	12.0267	11.9675	11.7921	11.9502	11.7015	11.926	12.0023
AAEL000493-RA	12.178	12.1519	12.2066	11.9555	12.0918	12.2107	12.0729	12.1432	12.0049	12.2255	12.3409	12.3284	12.3563	12.2431	12.3416	12.221	12.0205	12.2667	12.3733	12.3826	12.3481	12.4165	12.3383	12.3342	12.3515	12.4376	12.3796	12.3943	12.3196	12.3367	12.3497	12.0832	12.2962	12.2657	12.1882	12.2636	12.2531	12.1047	12.0182	12.0745	12.0675	12.1559	12.0508	12.2031	12.1183	12.1704	12.1862	12.0731	12.0606
AAEL000495-RA	9.5691	9.13131	9.44702	8.40826	9.51034	9.67641	9.96953	9.56525	9.37426	10.0407	10.9615	10.8072	10.4272	9.46696	9.55059	10.2237	9.0823	9.59067	10.8615	11.471	9.42543	10.5143	10.473	10.6686	10.9671	11.785	11.5921	11.6142	10.6617	10.6867	10.9117	10.7768	11.2833	10.5698	10.191	9.69727	9.8759	9.63039	9.83406	10.0496	9.12606	9.76955	9.21647	9.62747	10.1223	6.85429	9.64925	9.55961	10.2346
AAEL000496-RA	7.92382	9.00381	9.63882	8.32347	7.05476	9.62852	10.0076	9.4901	9.58893	7.67847	9.23943	9.07318	9.26554	7.1719	8.89972	9.39419	10.3254	7.1719	9.1189	10.7497	11.0609	8.35293	10.2861	10.3072	6.08084	9.46906	9.35363	10.9544	7.35253	9.27848	8.48027	9.08896	8.58234	9.96097	10.6528	11.9195	8.46439	7.81171	9.10051	7.97947	9.54909	7.64752	7.51476	7.82678	7.55446	7.95334	11.2797	11.1428	11.1619
AAEL000496-RB	9.76189	10.3032	9.05016	9.38653	9.50477	9.26834	11.1198	11.0088	10.806	9.65833	9.42987	9.50936	8.45252	8.66778	10.3164	10.618	9.93271	10.2197	4.66455	9.27477	9.6001	10.6816	10.0676	11.034	10.5802	10.1491	10.2428	9.9339	10.3708	9.84832	9.53529	9.81619	9.87046	9.45662	10.5178	11.0288	10.4236	10.7772	10.5379	9.07533	10.3258	8.75967	8.75967	8.94426	8.68953	9.06298	11.8834	11.9584	11.8577
AAEL000498-RA	11.1191	11.2033	11.0693	10.6646	11.0475	11.0027	10.7135	10.0366	10.703	10.8919	11.4351	11.4334	10.645	10.6666	10.4133	10.4219	8.79398	9.73148	10.6793	10.8266	10.59	10.6611	10.6611	10.6414	10.7177	11.0029	10.658	10.5188	11.4437	11.2259	11.4522	11.0271	11.1435	10.9646	10.3041	10.4578	10.3944	10.9899	10.9563	8.85857	10.749	11.0645	10.8759	10.8775	10.974	11.3937	10.8547	11.2093	10.9841
AAEL000499-RA	11.8675	11.7168	11.9154	12.365	12.1647	12.2074	12.4472	12.426	12.2604	12.8706	12.5988	12.5952	12.9572	12.8231	12.8762	12.8895	12.9241	12.9089	12.9338	12.9429	12.9391	13.0313	13.1006	13.0112	13.0219	13.0154	12.9684	13.0952	12.6613	12.6993	12.6917	12.8139	12.8256	12.7393	12.8743	12.9871	12.8682	11.9694	11.9104	12.0919	11.9005	11.9851	11.9564	12.2262	12.1689	12.1621	12.3241	12.1385	12.1877
AAEL000500-RA	12.7731	12.6247	12.6588	13.0361	13.0481	12.9575	12.7125	12.7767	12.5991	12.6621	12.4455	12.3811	12.895	12.9056	12.887	13.0564	13.0754	13.0607	12.9272	12.9063	12.8398	12.8248	13.0255	12.9659	12.9704	12.5975	12.6005	12.5106	12.35	12.275	12.2864	12.7201	12.602	12.7158	13.077	13.0116	13.0656	12.9833	12.9904	12.9901	12.9975	13.0062	13.0052	12.9964	12.9954	12.9748	12.2134	12.3108	12.3921
AAEL000502-RA	11.6255	11.2526	11.4376	12.3592	12.2416	12.1245	11.9436	11.6863	12.1021	11.8035	11.8049	12.0781	12.2778	12.4211	12.065	12.324	11.7774	11.7752	11.2428	10.6941	11.0286	11.8755	12.1611	11.9836	12.9053	12.3702	12.5994	12.5652	11.6467	11.4953	11.5769	12.508	12.5948	12.2425	12.351	11.5343	11.9138	12.0772	12.0272	12.0387	12.0259	12.0136	12.024	11.9743	12.0613	12.0214	12.123	12.0785	12.0935
AAEL000503-RA	12.2838	12.2107	12.2776	12.2922	12.3598	12.3535	12.3519	12.3916	12.2939	12.5269	12.4801	12.5402	12.565	12.5988	12.6407	12.4803	12.5245	12.575	12.519	12.4737	12.4909	12.5283	12.5379	12.5522	12.5185	12.5969	12.6282	12.7065	12.5151	12.3323	12.4012	12.6594	12.6473	12.5634	12.4907	12.4372	12.5308	12.3015	12.2575	12.2802	12.2962	12.38	12.3162	12.2972	12.3298	12.2033	12.2705	12.3099	12.383
AAEL000504-RA	9.37896	10.4119	9.72335	10.0856	10.8553	9.36041	11.2918	11.8243	11.1656	9.66778	9.78195	9.31753	11.0321	10.6048	10.3003	12.0789	10.7836	10.9661	10.7419	10.3228	9.92558	10.0014	10.0718	11.0578	10.9212	9.62957	9.99526	10.2149	9.83381	9.98019	9.65885	9.45961	9.37921	10.7484	10.9522	10.7417	12.2275	10.3207	12.5419	9.91902	11.5529	9.61678	11.2436	9.77375	9.53547	9.8848	9.67701	10.9012	10.6954
AAEL000505-RA	12.0234	11.8698	12.0407	11.9329	11.7343	11.6438	11.9155	12.0911	12.0462	10.4087	11.0884	10.9764	11.3514	11.1956	11.0321	11.7528	11.856	11.6619	11.588	11.4439	11.7939	11.7488	11.589	11.486	11.731	11.5223	11.527	11.4781	11.1438	11.2699	11.3642	11.3235	11.385	11.2437	11.8055	12.1707	11.6548	11.9074	11.8699	11.9543	12.5171	12.4544	12.519	11.816	11.816	11.8457	11.7771	11.7589	11.8118
AAEL000507-RA	9.20788	7.41607	9.36244	9.37971	8.83694	8.48551	11.1624	9.21943	11.3345	8.08678	9.80236	8.65441	10.8426	9.13935	8.74219	11.2118	11.9461	10.7821	10.0008	10.2381	6.03238	10.1035	10.5626	10.1006	9.80985	9.81626	11.1146	10.1006	9.46774	10.1856	8.90553	9.83255	8.71878	10.1064	11.3674	10.1695	9.91545	9.34323	9.87252	8.13808	9.40668	7.80096	9.30798	7.99057	7.71028	8.1128	11.7593	11.7476	11.7838
AAEL000508-RA	11.7248	11.7261	11.7905	11.6158	11.7175	11.5651	12.106	12.2401	11.9802	11.1737	11.1845	11.1401	11.368	11.1797	11.2203	11.8025	11.7078	11.5395	10.7796	11.3361	10.9353	11.2719	11.3425	11.1479	11.4609	11.5688	11.6569	11.6962	11.388	11.2709	11.2902	11.4561	11.4897	11.3745	11.9135	11.5796	11.864	11.8894	11.9777	11.8703	12.0144	11.9924	12.0988	11.7982	11.7724	11.5997	11.2151	11.6355	11.7544
AAEL000509-RA	12.148	12.1209	12.0835	12.4224	12.4092	12.4184	12.1409	12.225	12.1388	12.5302	12.5369	12.6276	12.6406	12.6574	12.6857	12.5347	12.523	12.5459	12.51	12.5542	12.6027	12.6732	12.581	12.5996	12.5624	12.6452	12.6707	12.7118	12.5058	12.6171	12.5967	12.7373	12.7407	12.7172	12.517	12.523	12.6177	12.1358	12.2081	12.2512	12.1322	12.2193	12.1734	12.1707	12.2636	12.1574	12.2686	12.2487	12.402
AAEL000510-RA	12.6395	12.6643	12.6694	12.8502	12.6795	12.6439	12.8903	12.7643	12.8209	12.8205	12.8305	12.9001	12.8952	12.9089	12.9069	12.9092	12.9029	12.8988	12.829	12.8016	12.8553	12.8434	12.9194	12.8983	12.9304	12.825	12.9023	12.9031	12.762	12.7562	12.7371	12.8894	12.9399	12.6191	12.9006	12.8774	12.928	12.7761	12.7733	12.7815	12.6019	12.7508	12.6795	12.4927	12.7245	12.6976	12.7771	12.7458	12.7922
AAEL000511-RA	12.2049	12.0062	12.1414	12.1823	12.3338	12.3166	12.2015	12.1191	12.1856	12.3021	12.2436	12.272	12.3438	12.4881	12.4041	12.3268	12.3215	12.2933	12.1263	12.2398	12.1756	12.3077	12.3436	12.3063	12.4374	12.2938	12.318	12.4655	12.1886	12.1703	12.1128	12.424	12.5107	12.4319	12.3225	12.1843	12.3191	12.1845	12.2078	12.2346	12.1545	12.087	12.2357	12.0463	12.0729	12.0856	12.0962	12.2078	12.165
AAEL000512-RA	10.6154	10.3493	10.8405	11.1965	11.2595	11.1724	11.151	11.4106	11.4664	11.1277	10.8229	11.3119	11.7645	11.7767	11.7944	12.0269	12.4368	11.8273	10.4876	10.0796	9.28155	10.4542	10.5985	10.7663	10.6526	10.3989	10.7692	10.6921	10.5672	10.7479	11.1463	11.376	11.3965	11.3268	11.7974	11.173	11.7052	10.567	10.6458	10.9036	10.4839	10.7936	10.6992	11.566	11.0279	11.079	11.3592	11.3974	11.6256
AAEL000514-RA	11.959	11.6074	11.7037	12.0673	11.9771	12.0605	11.8969	12.0961	11.9825	12.0156	11.6138	11.7342	12.2913	12.4178	12.3288	12.5043	12.7084	12.2977	11.3612	10.5207	11.0896	11.3753	11.384	11.3907	11.498	11.3212	11.4161	11.1355	11.2768	11.3879	11.4721	11.2853	11.3198	11.401	12.0585	12.2262	12.0185	12.2518	12.2557	11.3271	12.3588	11.8238	12.2731	11.8703	11.9585	11.7009	11.6294	12.1701	11.9401
AAEL000515-RA	12.4259	12.3343	12.5583	12.5105	12.4523	12.5726	12.6403	12.7548	12.7661	11.9896	11.8824	11.7455	12.1838	11.8874	12.0297	12.3033	12.3644	12.1681	12.3672	12.1987	12.2103	12.4067	12.2849	12.3759	12.341	12.207	12.0579	12.2242	11.9765	12.1479	12.1005	11.9812	12.0194	12.0418	12.3482	12.1416	12.3381	12.7289	12.5896	12.6631	12.7123	12.7537	12.6855	12.479	12.4805	12.5226	12.4866	12.4698	12.3559
AAEL000516-RA	11.3885	11.7705	12.6847	12.072	12.0822	12.0216	13.0234	13.0862	13.4747	12.3399	11.8866	12.7582	12.4723	12.1974	12.0699	13.0495	12.0285	12.6487	12.7794	12.7338	12.6873	12.4411	11.9634	11.7502	12.6118	12.7461	12.549	12.1294	12.7187	11.6435	11.5736	12.5127	12.7632	11.7487	13.1108	13.0888	11.8736	12.6637	12.672	12.5091	12.689	12.539	12.672	12.3703	12.1755	10.0708	12.2906	12.2927	12.236
AAEL000519-RA	10.9543	10.9893	10.8779	10.7854	10.4194	10.8075	10.5697	10.9947	10.8923	10.3069	10.1861	10.5839	11.1093	10.9029	10.796	11.2858	11.8621	11.1964	8.84987	10.1057	10.777	9.36868	8.11723	10.2951	9.67834	6.28219	10.5863	10.1	9.29015	9.83162	9.87864	10.3043	10.2927	10.2121	10.9683	11.6383	10.5509	10.4314	10.008	11.0411	11.9285	10.7311	9.78817	10.1077	11.1894	11.3928	10.3665	10.6673	9.84086
AAEL000520-RA	12.1038	12.1204	12.0944	12.3171	12.246	12.1789	12.3766	12.3651	12.3832	11.2392	11.6345	11.6512	11.7646	11.6117	11.6361	11.8092	11.6931	11.8427	12.158	11.7611	12.1422	11.8796	12.0361	11.9193	11.9518	11.7557	11.812	11.7914	11.6907	11.7807	11.7884	11.7075	11.7568	11.7136	11.8959	11.6976	11.8176	12.3113	12.3165	12.2246	12.5022	12.3672	12.5041	12.1033	12.15	12.2487	12.1371	12.097	12.1493
AAEL000521-RA	8.97694	9.2955	9.16015	10.3129	10.4934	11.3781	10.4159	11.1447	10.7889	10.0173	10.8519	10.1686	11.019	11.2624	10.7097	11.3104	12.1379	10.4504	10.0375	9.20122	10.0677	10.8904	10.6392	10.8912	10.6308	11.6575	11.5905	11.9912	9.28224	10.0723	10.0109	11.0293	10.9671	11.0897	11.0965	9.99508	10.6922	11.269	11.2603	9.56074	10.8735	9.26114	11.1963	9.41656	9.18081	9.52675	9.30619	10.5411	11.1296
AAEL000522-RA	10.7916	10.7477	10.8652	11.5536	10.9818	11.1952	11.8177	11.6015	11.9161	9.84167	10.4477	10.1215	11.6344	11.5857	11.3889	11.6731	12.1597	11.7098	10.6311	11.0591	11.2548	10.9956	11.1705	10.6734	11.3799	10.8474	10.8737	10.2752	10.1978	10.4098	10.7132	10.4398	10.733	10.7908	11.6807	12.5601	11.8503	11.7057	11.7057	9.33893	11.3266	11.3953	11.8767	11.4757	11.2117	11.4568	11.296	11.6452	11.6511
AAEL000523-RA	10.9352	11.9568	11.7706	11.5706	10.7608	12.2133	11.3466	10.8385	12.6791	10.0469	10.4731	10.8641	11.0366	11.4883	12.6208	12.2196	12.2778	12.493	12.1606	12.6663	12.5221	11.9272	10.9128	11.8005	12.0866	10.4585	10.6559	9.94043	10.3651	10.8052	10.0887	11.7481	11.8949	11.2122	12.4436	13.0397	11.5444	11.3568	11.7895	10.6382	10.5331	13.2849	12.2233	10.5081	10.2615	10.6159	12.3506	12.3053	12.3071
AAEL000524-RA	12.3388	12.2624	12.3559	12.4271	12.3905	12.3522	12.5563	12.5467	12.5339	12.0184	12.073	12.1121	12.3424	12.2278	12.1649	12.4923	12.3633	12.4861	12.3612	12.4087	12.4453	12.4293	12.4832	12.4768	12.4408	12.4001	12.4436	12.3907	12.1073	11.9659	11.9777	12.1759	12.2859	12.3326	12.4949	12.4614	12.403	12.4683	12.5261	12.4188	12.4484	12.4274	12.4345	12.2612	12.2719	12.2754	12.2666	12.3408	12.382
AAEL000526-RA	12.4353	12.4424	12.4544	11.6529	12.1721	11.9927	11.5102	12.145	12.346	12.6552	11.29	12.3135	11.9728	12.3669	12.1508	12.2855	12.5071	11.8907	12.0087	9.07079	11.5422	11.8847	12.1183	12.0361	12.4019	11.7988	12.0575	12.2046	12.1204	12.3417	12.3126	12.1046	11.8242	11.8487	12.1359	11.793	12.073	12.3991	12.3719	12.409	12.4222	12.4236	12.4055	12.3885	12.3885	12.3741	12.0236	11.978	12.08
AAEL000527-RA	11.6776	11.6425	11.4308	11.693	11.6743	11.7747	11.705	11.7614	11.582	12.1186	12.2413	12.2187	12.2002	12.1336	12.1671	11.7273	11.2799	11.8608	11.8366	11.8756	12.0039	12.0163	11.9564	11.8699	11.9442	11.9556	12.0296	11.9068	12.2467	12.1519	12.132	12.2117	12.1955	12.2004	11.9172	12.8275	11.8877	11.6126	11.5932	11.4995	11.4894	11.5688	11.6078	11.4236	11.4718	11.7129	11.7643	11.7153	12.0559
AAEL000528-RA	10.0789	11.5011	10.0745	10.7359	9.57239	10.2336	10.431	9.82034	10.1061	9.89004	9.5534	10.5048	10.1639	10.4438	10.4194	9.70282	9.27885	9.45488	10.2042	7.75739	11.1612	10.0962	9.20428	10.3991	10.0789	9.6209	10.0546	9.48724	8.96049	10.3141	10.2745	10.2185	9.83527	10.1215	9.92712	13.3329	9.59739	10.6114	10.6931	8.78454	10.5137	8.44411	10.7636	8.62858	10.7738	8.76016	10.743	10.7551	10.6802
AAEL000529-RA	13.0191	13.0077	13.0093	13.0238	13.0249	13.0083	13.0162	13.0629	13.0555	13.0632	13.0585	13.0704	13.0733	13.0611	13.0671	13.0885	13.0824	13.0936	13.0962	13.0813	13.081	13.096	13.0959	13.0961	13.0303	13.0961	13.0962	13.0958	13.0546	13.0173	12.9424	13.0162	13.0191	13.0065	13.082	13.0628	13.0557	13.0336	13.0441	13.0351	13.0256	13.0271	13.0356	13.0075	13.0256	13.0396	13.0136	13.0331	13.0216
AAEL000530-RA	11.2955	11.2744	11.4354	10.7523	11.2524	11.5192	11.3657	12.2257	12.0449	10.7665	10.0275	9.72289	10.5775	9.77904	9.37877	12.6848	11.6428	11.6005	11.279	10.6742	11.0106	11.6627	11.298	11.6876	11.3879	10.8569	10.2401	10.5804	10.2408	11.0829	11.321	11.0776	10.9309	10.1849	11.0291	10.5882	12.0987	12.2658	12.173	12.0056	11.7732	11.6555	11.7087	11.7763	9.60674	9.95735	9.7295	11.6885	11.6249
AAEL000531-RA	13.118	12.7038	12.4939	12.9257	12.5466	12.7084	12.7503	12.8531	13.0803	12.7505	12.5765	12.5011	12.8114	12.916	12.7743	12.9965	13.1189	13.0444	12.8033	12.8413	12.6878	12.8529	12.6249	12.8199	13.0284	12.9862	12.8454	12.8067	12.3041	12.6534	12.3882	13.0492	13.2468	12.9758	13.0568	12.6752	13.0909	12.8386	12.8354	12.8421	12.8203	12.8171	12.8307	12.8247	12.8698	12.8767	12.9183	12.871	12.9273
AAEL000532-RA	10.4435	10.5138	10.1992	10.0908	9.43634	10.2674	8.85365	8.27122	9.45942	9.93576	10.7452	10.6302	8.71835	10.3943	10.3079	9.15468	7.26607	8.86751	10.9748	9.35801	10.0059	10.2798	10.2451	10.5119	10.2458	10.0332	9.10264	9.86742	10.206	10.4082	10.3687	10.1576	9.86333	10.1583	8.78095	11.5954	9.51862	9.06124	10.3036	9.121	10.5216	8.80948	9.88975	8.97091	8.72621	9.10934	8.85622	10.4909	10.6526
AAEL000533-RA	11.9925	12.0369	12.2015	11.7132	11.9051	12.0702	11.6617	11.9947	11.4934	11.9909	11.7261	11.4905	10.0971	10.1315	10.4669	10.8438	10.2115	10.7161	12.1411	11.94	11.8106	10.6576	11.6277	11.5192	11.6645	11.7047	11.5619	11.7461	11.7609	11.7361	11.762	11.714	11.3288	11.2924	9.68214	10.0534	10.6755	12.0668	12.1189	12.1312	12.0453	12.0952	12.0446	12.2019	12.0919	12.0326	12.0347	12.024	12.062
AAEL000534-RA	8.22372	8.49273	7.95173	7.98233	7.29456	9.53051	6.65448	7.62084	8.4377	4.78806	9.142	10.1911	9.16332	8.20354	8.20732	7.22935	7.88823	7.68428	6.37834	5.25249	9.08122	5.36693	7.28236	9.75376	8.25576	7.63285	6.24056	9.00898	9.79872	6.96593	8.7024	7.38548	8.0622	7.45319	7.36016	7.59198	7.64654	3.95248	9.46679	7.64089	9.62149	7.27495	7.72818	7.47303	7.20014	7.61463	7.3279	8.66445	9.46679
AAEL000535-RA	8.77837	8.84975	9.50773	8.93655	8.1963	9.91848	10.1029	9.93937	10.6261	9.543	9.2202	9.91835	9.96176	10.0191	9.5367	10.099	10.7792	10.631	10.514	10.6702	10.9324	10.0375	9.07894	10.9171	9.18202	9.94969	10.1126	9.77841	9.89255	9.41984	9.44687	10.002	9.8346	9.46674	10.3956	10.0723	10.0336	10.1097	9.33949	10.03	8.91713	10.1097	9.45073	9.23898	9.91782	10.1097	9.89152	9.31154	9.52462
AAEL000536-RA	10.8513	11.6283	10.7075	10.3368	10.7974	11.2138	10.4304	9.71494	9.49533	10.2473	11.758	11.7601	11.2408	10.4972	10.9455	9.9042	7.86926	8.75558	11.3584	9.99481	11.014	10.6974	9.96511	10.3743	10.2231	10.0785	10.0493	9.89456	10.4336	11.2743	10.6165	10.6394	10.3211	10.8231	10.1962	9.60038	9.73436	11.1952	11.1882	11.4936	11.1472	9.19622	11.149	9.36033	11.1435	9.46679	9.24005	11.2907	11.1759
AAEL000538-RA	9.72702	10.3894	9.54049	8.90385	9.67055	9.94993	9.31116	9.92615	7.79245	8.71903	10.2501	11.5406	8.39105	9.44284	9.82013	8.2735	7.98099	8.62244	11.5434	12.061	11.1511	10.8144	11.354	11.5216	10.1993	10.5194	11.0819	10.8504	8.93831	9.31965	9.59105	10.0013	9.57464	9.76844	10.4608	9.71284	9.00718	9.99282	9.80868	9.82038	9.95499	9.77735	9.05886	9.3988	8.99545	9.82427	9.92452	10.1452	8.69061
AAEL000539-RA	12.6165	12.6388	12.5799	12.6702	12.5995	12.5552	12.4644	12.5039	12.6229	12.5621	12.5395	12.5123	12.5815	12.6743	12.6304	12.6079	12.6689	12.6011	12.6586	12.6616	12.6804	12.6087	12.5197	12.6372	12.599	12.6627	12.688	12.6538	12.4871	12.6227	12.6134	12.4302	12.7115	12.3867	12.6235	12.7263	12.5774	12.6249	12.6736	12.5176	12.5558	12.533	12.6631	12.6525	12.5118	12.507	12.4734	12.657	12.6857
AAEL000540-RA	12.5558	12.4749	12.4492	12.309	12.4352	12.3267	12.223	12.408	12.3315	12.5697	12.3631	12.3443	12.374	12.4715	12.448	12.3497	12.3378	12.3456	12.3085	12.3868	12.3809	12.4662	12.2918	12.4212	12.3398	12.4055	12.4735	12.3685	12.4212	12.4395	12.3975	12.2896	12.1804	12.4283	12.3903	12.4161	12.3489	12.3915	12.3501	12.3981	12.4982	12.3447	12.316	12.3514	12.3501	12.3595	12.3635	12.3635	12.3756
AAEL000540-RB	12.6563	12.7189	12.6595	12.5723	12.6497	12.6075	12.4864	12.4069	12.4942	12.5057	12.6272	12.5899	12.5455	12.5362	12.5676	12.4689	12.3783	12.4964	12.4783	12.4692	12.4494	12.4364	12.4864	12.4642	12.4487	12.5778	12.6153	12.5664	12.591	12.5706	12.6896	12.6516	12.5454	12.6415	12.4588	12.4538	12.5241	12.569	12.6429	12.5289	12.5539	12.5331	12.7039	12.603	12.5303	12.6097	12.5511	12.6482	12.6337
AAEL000541-RA	12.5762	12.5652	12.6801	12.472	12.5405	12.6439	12.5814	12.457	12.6231	12.6258	12.6414	12.7323	12.693	12.7431	12.7672	12.6676	12.7175	12.6592	12.6923	12.6978	12.617	12.7086	12.7452	12.7811	12.6486	12.5363	12.6897	12.7654	12.6677	12.4552	12.4913	12.7308	12.4333	12.6404	12.7062	12.7862	12.6034	12.5189	12.4837	12.5379	12.4859	12.5284	12.4362	12.7547	12.5917	12.5233	12.6197	12.5502	12.5673
AAEL000541-RB	12.6215	12.5553	12.6076	12.7658	12.4945	12.5177	12.5039	12.3936	12.6189	12.635	12.6171	12.6915	12.745	12.7704	12.7928	12.6073	12.6547	12.6523	12.6381	12.578	12.6094	12.545	12.6882	12.5886	12.5694	12.6092	12.6176	12.7136	12.5956	12.6219	12.6317	12.6121	12.6805	12.5708	12.677	12.5673	12.583	12.5326	12.581	12.548	12.4639	12.5126	12.4707	12.6736	12.5494	12.5305	12.5687	12.6742	12.6415
AAEL000542-RA	9.3072	9.12267	9.27994	9.90067	9.64635	9.9156	9.8578	10.0752	10.0862	9.09244	9.49504	8.43964	10.5529	10.2094	9.49368	10.6225	11.0348	10.2555	8.82109	6.35601	8.11918	6.99674	7.56982	4.75928	1.21278	6.92158	5.59494	6.70521	8.62713	8.80486	9.08765	8.48151	8.90013	8.97539	10.1401	10.4054	9.93492	10.5317	10.1753	8.88836	11.1198	8.41225	10.9348	8.66806	8.25316	8.86954	8.4862	10.1836	9.99948
AAEL000543-RA	12.1254	12.1338	12.1659	11.9954	11.9276	11.9104	12.1049	12.1075	11.9779	11.354	11.274	11.1102	10.5976	11.0323	10.9281	11.5195	11.4832	11.4442	11.5546	11.8479	11.6769	11.782	11.9034	11.7323	11.9078	11.6963	11.6839	11.7022	11.7063	11.6843	11.8177	11.777	11.6651	11.5412	11.5454	11.3468	11.7462	11.9428	11.9234	11.9234	12.0065	11.9957	12.0248	12.2711	12.2774	12.263	12.1461	12.153	12.0517
AAEL000544-RA	11.712	11.6345	11.7501	10.4887	10.6318	10.9497	11.3816	11.6748	11.51	9.99025	9.65522	10.1633	9.22864	8.73687	9.27262	10.3959	10.2464	10.3736	11.3606	10.7893	11.2183	11.4481	11.2998	11.2655	11.2334	11.271	11.4719	11.3564	10.0179	10.341	9.5499	10.6515	10.5327	10.5402	10.3799	10.7513	10.771	11.8385	11.7012	11.6959	10.7198	11.0944	10.6488	11.8385	10.9482	10.9565	10.849	11.0829	11.4306
AAEL000545-RA	12.4693	12.2189	12.3517	12.253	12.2341	12.2208	11.8197	11.948	11.9058	10.6031	10.7761	10.9515	11.0927	10.925	10.9088	11.0279	11.7099	11.4229	11.085	11.2283	11.2904	11.2101	11.1586	11.1811	11.1845	11.1705	10.949	10.9992	11.3488	11.1328	11.0339	11.1179	11.1846	11.2134	11.3154	11.1771	11.383	12.2529	12.3064	12.2175	12.4937	12.2002	12.1737	11.8801	11.8895	11.9014	11.9027	12.0533	12.0293
AAEL000546-RA	12.3162	12.3082	12.3701	12.2634	12.3859	11.7147	12.4261	12.3795	12.3185	11.648	11.7848	11.7612	11.2797	11.7471	11.4851	11.3743	11.2354	11.5234	11.5946	11.7965	11.6081	11.8214	11.8862	11.8906	11.9602	11.8733	11.9764	11.8352	11.9641	12.0646	12.1321	11.9313	11.9695	11.8748	11.394	11.363	11.6743	12.285	12.262	12.3022	12.0702	12.1171	12.1083	11.8675	12.0486	11.9377	12.3367	12.228	12.3402
AAEL000547-RA	8.92755	10.9508	7.30545	9.40665	8.32383	9.83735	7.87919	9.27143	9.04801	9.96935	9.38846	9.51364	9.71035	9.24832	10.2389	9.08973	10.8765	10.0841	9.47851	7.90763	10.8973	9.33201	9.01703	10.3991	9.85495	7.86014	6.83975	7.2563	9.03534	8.25694	8.40903	8.42996	8.18514	9.36918	9.83024	11.7114	9.47097	9.74357	9.89029	7.67406	9.95148	7.3262	10.1998	7.51311	7.23017	7.66032	9.81493	10.3108	9.65023
AAEL000548-RA	12.0433	12.0118	12.122	12.0377	11.919	12.1306	12.1755	12.5916	12.289	11.5846	11.4539	11.3872	10.8978	10.4142	10.9314	11.8082	11.7157	11.7618	11.8584	11.9168	11.7816	11.9909	11.9675	11.8373	11.7587	11.7577	11.6618	11.716	11.7401	11.6434	11.642	11.765	11.7541	11.6017	11.7312	11.9384	11.8907	12.4113	12.4113	12.419	12.2055	12.2707	12.1827	11.8517	11.2603	11.6881	12.1783	12.1655	12.1625
AAEL000549-RA	12.3044	12.2838	12.2982	12.168	12.2597	12.1895	12.2605	12.2775	12.1781	12.2788	12.3959	12.3947	12.235	12.2318	12.1604	12.0963	11.9604	12.0502	11.7807	11.6838	11.7069	11.9302	11.853	11.864	11.8845	11.8374	11.8089	11.6131	12.3096	12.1458	12.1538	11.973	12.0815	12.1422	12.028	11.883	12.0795	12.2216	12.3531	12.3718	12.3228	12.3847	12.3792	12.242	12.2237	12.1565	12.1894	12.163	12.2471
AAEL000550-RA	12.3719	12.2542	12.3462	12.5738	12.3937	12.4502	12.3315	12.4077	12.4076	12.6229	12.6181	12.6183	12.6254	12.6461	12.6822	12.5387	12.5505	12.5397	12.5799	12.5553	12.562	12.4527	12.5135	12.6157	12.4961	12.5525	12.6188	12.5204	12.5746	12.5295	12.6055	12.7735	12.7859	12.6037	12.5527	12.5607	12.5581	12.3694	12.2923	12.3949	12.3122	12.3172	12.3053	12.4408	12.3986	12.4299	12.4896	12.4162	12.3883
AAEL000551-RA	12.8643	12.9803	12.9139	12.8121	12.8742	12.846	12.8594	12.9266	12.8192	12.8011	12.6422	12.5512	12.368	12.438	12.3931	12.7948	12.9421	12.9904	12.9428	12.9031	12.968	12.8446	12.7051	12.7979	12.7668	12.6763	12.5858	12.8355	12.9265	12.9509	12.9878	12.3577	12.8207	12.4931	12.8057	12.7605	12.941	12.9641	12.9949	12.9612	13.077	13.0704	13.0896	12.9563	12.9263	12.9212	12.5292	12.5985	12.6857
AAEL000552-RA	10.1645	9.10511	9.24535	9.80739	9.71819	9.94996	10.2095	9.68405	10.0884	9.87673	9.35524	9.39681	10.345	10.2662	10.599	10.1678	11.0268	10.1812	8.97901	6.75447	8.88216	9.36883	10.6287	9.28326	9.82245	8.85457	6.72203	4.52962	10.8663	9.24768	9.66244	9.36998	9.28409	9.19421	9.95206	10.0688	9.39068	10.9802	10.3866	8.09753	10.3163	10.2347	10.1172	7.94952	10.352	11.2525	7.79835	10.6865	10.2773
AAEL000553-RA	11.5495	11.5266	11.4629	10.3549	12.0628	11.591	11.1318	10.4052	10.981	11.3248	12.2298	12.137	10.9958	11.7309	12.2062	10.4778	9.21911	10.6404	11.3332	11.5775	11.4095	11.6484	11.8692	10.68	11.0539	11.4015	10.338	11.0146	11.7491	12.2708	12.2249	10.1458	12.5526	11.8425	10.5608	9.91394	10.0778	9.47927	9.47927	10.819	12.0597	10.5331	9.82055	10.6933	10.4572	10.8082	10.5897	12.3349	12.4097
AAEL000554-RA	9.53869	7.05899	7.79964	9.3863	10.6202	9.91516	8.92938	8.94975	9.34721	9.795	9.24528	10.0756	9.307	9.8187	9.73221	9.2537	10.3137	8.27067	9.60594	7.50726	7.89271	10.3532	9.29994	7.93464	10.0043	9.20883	8.79628	9.50826	8.56316	9.65661	9.61549	9.23041	8.72015	10.018	9.96646	7.46512	8.35339	8.46107	8.35617	9.75558	8.6006	9.54834	8.64624	9.38696	8.32716	9.82753	9.2923	8.1895	8.385
AAEL000555-RA	11.1633	11.3793	11.477	11.7832	11.4362	11.6439	12.0656	12.0418	11.8288	12.3209	12.2663	12.1321	12.6544	12.4959	12.552	12.7394	12.9876	12.6422	12.8483	12.6441	12.7487	12.9298	12.8784	12.8174	13.0112	13.0831	13.0718	13.238	12.1417	12.1611	12.2163	12.4586	12.4145	12.4609	12.4363	13.197	12.6046	11.5143	11.3189	11.7894	11.3087	11.7542	11.3856	11.5783	11.6071	11.7188	11.9755	11.6129	11.3169
AAEL000556-RA	12.5311	12.4975	12.589	12.524	12.3345	12.6739	12.5101	12.494	12.4264	11.3095	11.3539	11.437	10.8428	10.2298	10.6755	11.2992	11.3791	11.4889	12.0911	11.8718	12.0535	12.2199	12.2701	12.1836	12.387	12.0494	12.1102	12.2575	11.6258	11.6983	11.7063	11.7512	11.6609	11.757	11.4421	11.8805	11.6082	12.5913	12.4964	12.7291	12.4279	12.4964	12.2944	12.7534	12.443	12.458	12.4794	12.03	12.443
AAEL000557-RA	11.5963	11.5901	11.4302	11.1601	11.2877	11.4338	11.0822	11.1648	11.0317	11.7919	11.3287	11.4559	11.1294	11.2808	11.2323	10.698	11.3118	11.0962	11.3583	11.0457	11.3607	10.909	11.1274	10.8164	10.8973	10.7434	10.9202	10.9676	11.3829	11.1009	11.159	11.1256	11.2287	11.2675	10.9966	10.7166	11.0132	11.2424	10.9913	11.5414	11.1495	11.5405	10.9927	11.1963	11.3999	11.5606	11.2748	11.3959	11.0659
AAEL000558-RA	11.6878	11.584	11.6664	11.3094	11.6527	11.2205	11.5375	11.3827	11.4067	11.9448	11.9883	12.0348	11.6484	11.7929	11.7923	10.7887	10.2105	11.162	11.5142	11.4113	11.5317	11.6511	11.6236	11.6254	11.5218	11.6977	11.7247	11.6386	12.1563	11.9281	11.8629	11.91	11.8619	11.9169	11.2092	11.2503	11.4049	11.3259	11.243	11.483	10.7998	11.0617	11.1478	11.3583	11.1307	11.3856	11.8725	11.4896	11.7099
AAEL000559-RA	12.4398	12.5394	12.5737	12.5801	12.7608	12.4285	12.6237	12.7301	12.8659	12.7261	12.5182	12.6049	12.4926	12.535	12.4883	12.644	12.5159	12.6463	12.5549	12.6878	12.6255	12.5639	12.7451	12.7668	12.5823	12.4473	12.706	12.4621	12.7163	12.5867	12.4345	12.2297	12.6637	12.7619	12.74	12.6786	12.7237	12.543	12.6104	12.5522	12.8802	12.8771	12.8937	12.6522	12.6665	12.6236	12.4766	12.543	12.6455
AAEL000560-RA	11.6567	11.8363	11.9112	11.8434	11.9686	11.8092	12.0246	11.9386	11.8004	10.7232	10.5158	10.3906	10.7043	10.7974	10.9037	11.4555	11.9548	11.4053	10.3632	10.9004	10.9316	11.4061	11.5738	11.5399	11.4413	11.0865	11.2088	11.2338	10.4354	10.622	10.555	10.8945	10.9215	10.8726	11.1043	10.9796	11.3948	12.2046	12.3528	12.3937	11.5102	12.37	11.7648	11.9977	11.8092	11.7633	11.7216	11.5462	11.576
AAEL000561-RA	11.7126	11.7974	11.9034	11.9883	11.958	11.854	12.0213	12.173	12.0238	12.0369	12.0214	12.0703	12.2268	12.1377	12.1624	12.2687	12.3458	12.2964	12.4748	12.5703	12.4838	12.403	12.4039	12.3668	12.2945	12.6285	12.5748	12.5471	12.107	11.9613	12.0626	12.2038	12.1569	12.0881	12.3452	12.2991	12.3074	11.9241	11.8179	11.8406	11.9748	11.8255	11.8984	12.028	11.8725	11.8425	11.8781	12.075	11.8929
AAEL000562-RA	12.5718	12.4984	12.4882	12.6326	12.4462	12.4727	12.3255	12.2796	12.2068	12.6769	12.7443	12.6977	12.6148	12.4024	12.4657	12.4746	12.4183	12.4166	12.4629	12.3985	12.3429	12.4537	12.4183	12.4898	12.464	12.5406	12.5121	12.6849	12.5963	12.6912	12.7121	12.787	12.621	12.6361	12.3625	12.4697	12.4107	12.2942	12.3976	12.3833	12.4817	12.3786	12.4694	12.8078	12.3722	12.4055	12.4024	12.3913	12.4353
AAEL000563-RA	10.5477	10.1473	10.5529	9.98807	10.444	9.88821	11.0925	10.637	10.6049	7.6687	9.69812	7.94098	7.5799	7.70483	8.40391	8.57052	8.46835	9.21449	11.3942	9.1979	11.487	10.2798	11.2214	11.3262	11.2173	10.8457	10.3506	11.3151	10.9954	10.2876	9.97612	10.443	10.7769	10.3587	9.81284	11.2902	10.3402	10.6827	10.5359	10.1109	10.2684	10.9499	10.374	10.984	8.64408	10.0747	10.8566	10.7165	10.6997
AAEL000564-RA	12.5622	12.5392	12.471	12.4522	12.4074	12.4335	12.4178	12.3966	12.5156	12.4865	12.4759	12.4546	12.5924	12.5974	12.6101	12.5345	12.3682	12.5585	12.5068	12.538	12.5302	12.4408	12.6016	12.6017	12.5038	12.5158	12.4969	12.4109	12.5545	12.3571	12.4492	12.6674	12.6961	12.4493	12.5124	12.3393	12.5705	12.414	12.4562	12.4235	12.3776	12.4376	12.4187	12.7749	12.4676	12.4407	12.4623	12.5282	12.4774
AAEL000564-RB	9.99272	10.3135	10.1218	8.19403	7.81188	8.95945	9.58895	7.79989	8.50565	10.7368	10.2623	9.49526	7.73712	8.94516	8.2034	7.4785	6.79608	8.1376	10.6094	11.0584	10.0834	10.1082	8.76123	8.61787	7.22054	10.3624	10.1752	9.67662	10.7793	9.94313	10.1345	9.954	9.96396	10.0924	9.20758	7.82841	8.28062	9.90504	9.92221	7.79124	9.66165	7.4118	9.99403	7.63249	10.2133	7.77622	7.47063	10.0415	10.1218
AAEL000565-RA	12.407	12.7414	12.6107	12.4599	12.5235	12.748	12.7243	12.7019	12.6998	12.622	12.6501	12.7509	12.6363	12.7811	12.8022	12.6829	12.6823	12.7851	12.8312	12.9072	12.8671	12.826	12.7666	12.7126	12.6258	12.8409	12.6508	12.7533	12.7683	12.643	12.6389	12.5068	12.4419	12.5584	12.7775	12.8738	12.7767	12.6481	12.5189	12.6423	12.563	12.6282	12.4755	12.5994	12.6872	12.6829	12.7004	12.6811	12.6889
AAEL000566-RA	10.5984	11.0142	10.8084	11.5596	11.4954	11.3755	10.9781	11.211	11.2285	10.9653	10.8763	10.9634	11.1315	10.891	10.8181	11.994	12.4856	11.965	11.8964	12.3922	11.9516	12.5757	12.5752	12.5177	12.5361	11.2882	10.4709	10.5801	11.162	11.2489	11.1687	11.5308	11.5819	11.2579	12.4075	11.4988	11.8913	11.6983	11.7578	11.6385	11.5447	11.2123	11.5166	11.3862	11.5054	11.395	10.8649	10.728	10.8579
AAEL000567-RA	12.7744	12.8208	12.7196	12.7201	12.7486	12.6754	12.769	12.5998	12.8436	12.4897	12.6056	12.5062	12.4289	12.4831	12.5797	12.7998	12.6222	12.7196	12.7142	12.7001	12.6691	12.6324	12.6026	12.6012	12.7223	12.7551	12.6976	12.6341	12.7992	12.8324	12.8428	12.3213	12.6848	12.3843	12.7152	12.6437	12.7779	12.6655	12.6409	12.5841	12.6576	12.5761	12.6284	12.7639	12.5634	12.663	12.8021	12.9079	12.7936
AAEL000568-RA	12.3889	12.4495	12.4255	12.3248	12.2525	12.3054	12.2587	12.2991	12.3286	12.3807	12.5008	12.4214	12.3819	12.194	12.2953	12.3242	12.2968	12.2849	12.2089	12.33	12.2581	12.3002	12.181	12.1242	12.3035	12.3616	12.3178	12.3377	12.4129	12.4707	12.414	12.3149	12.313	12.3269	12.3348	12.1781	12.3535	12.245	12.2597	12.2974	12.4596	12.4428	12.4491	12.3696	12.4222	12.3355	12.2879	12.3053	12.2751
AAEL000569-RA	11.5299	11.6008	11.6011	11.5503	11.4307	11.5168	11.4695	11.5461	11.448	11.7924	12.0768	12.0748	11.9747	11.7581	11.8467	11.4517	10.5553	11.3532	11.9716	11.925	11.9223	11.9318	11.9462	12.0292	11.8699	11.9799	11.8959	12.0009	11.9282	11.9202	11.8209	11.9675	11.9513	12.032	11.5972	11.9846	11.6134	11.5188	11.4113	11.5674	11.5498	11.6157	11.5454	11.5454	11.6332	11.7626	11.3977	11.4608	11.3659
AAEL000570-RA	12.3585	12.4091	12.3861	12.1686	12.2532	12.2172	12.3619	12.5399	12.4151	12.5396	12.1767	12.2514	12.3782	12.2518	12.3082	12.3829	12.5225	12.4856	12.6493	12.6262	12.5971	12.5826	12.5481	12.5559	12.5559	12.5118	12.5853	12.6657	12.1386	12.1501	12.2107	12.2314	12.1891	12.2084	12.511	12.6319	12.485	12.4135	12.2839	12.2323	12.4155	12.2423	12.3182	12.1769	12.2893	12.4084	12.3457	12.2969	12.2043
AAEL000571-RA	10.7106	9.44353	10.0722	9.90014	10.32	11.0781	11.43	10.6158	11.0872	8.84784	10.9215	10.4549	11.4602	10.3643	9.89182	9.70733	10.5601	10.3806	10.5803	10.631	10.2139	10.7356	10.7936	10.7936	10.4138	9.87627	10.4332	9.88274	10.3177	8.88747	9.1163	10.2895	10.1683	10.6964	10.8343	12.8706	11.1554	10.5771	11.3894	9.81735	11.3284	9.53542	11.3445	9.70523	9.46073	9.79599	9.59109	10.8741	11.3584
AAEL000572-RA	12.5743	12.3195	12.3406	12.3521	12.3512	12.4078	12.3575	12.2948	12.3274	12.2622	12.4797	12.3169	12.3242	12.4456	12.433	12.2491	11.988	12.1764	12.2751	12.2909	12.2786	12.2523	12.251	12.2732	12.309	12.3591	12.3202	12.2169	12.4035	12.3723	12.3732	12.5153	12.5484	12.3562	12.2514	11.956	12.141	12.3979	12.2199	12.3924	12.3216	12.4188	12.4157	12.6346	12.4763	12.4763	12.4409	12.408	12.4041
AAEL000573-RA	12.173	12.2686	12.123	11.9526	12.0425	12.089	11.8696	12.0471	12.0195	11.6594	11.7346	11.9163	11.9305	12.0754	12.037	11.986	11.9681	11.8913	12.0691	12.1405	12.1928	11.9793	12.0586	12.0004	12.0863	12.0984	12.1204	11.9951	11.7552	11.8294	11.8225	11.9253	11.8654	11.9257	11.9209	12.4381	12.008	12.0701	12.0596	12.1369	12.1127	12.1268	12.0635	12.1255	12.1242	12.1594	12.037	12.0424	11.6869
AAEL000574-RA	12.6181	12.6742	12.7078	12.6312	12.7259	12.6945	12.6599	12.5447	12.7207	12.7221	12.7082	12.7405	12.722	12.7669	12.7787	12.623	12.7147	12.6872	12.6355	12.6412	12.5857	12.6529	12.6626	12.7386	12.6086	12.6575	12.6291	12.5771	12.6719	12.7668	12.6957	12.7301	12.7339	12.6851	12.6961	12.7216	12.7141	12.6473	12.6026	12.7149	12.751	12.7322	12.7353	12.6555	12.6548	12.6514	12.6377	12.6004	12.5817
AAEL000575-RA	12.5277	12.8696	12.8916	12.8734	12.8351	12.702	12.7465	12.8615	12.8262	12.5628	12.6374	12.8014	12.4567	12.4996	12.5333	12.6563	12.7651	12.7269	12.7761	12.7256	12.7911	12.8064	12.7956	12.6998	12.6069	12.4519	12.7453	12.5287	12.7587	12.4933	12.647	12.8824	12.8905	12.5057	12.7206	12.5463	12.7364	12.8866	12.92	12.7434	12.941	12.8853	12.9422	12.7548	12.7481	12.7588	12.525	12.5493	12.5468
AAEL000576-RA	10.6807	10.3824	10.2934	11.1056	10.692	11.4472	10.0164	9.2605	10.7373	7.73997	10.1956	10.1469	8.87846	9.92249	10.3919	11.6141	11.4698	10.8006	11.0874	10.125	10.8376	10.2013	10.1364	10.1722	9.37157	10.2303	10.1738	9.59216	9.54228	10.6076	11.0249	10.1093	10.2043	9.53013	10.6711	9.94943	10.5105	9.53303	10.8406	9.99883	10.7622	9.70628	10.2605	9.87616	9.63155	9.96697	9.77539	11.0046	11.5061
AAEL000577-RA	12.4467	12.4237	12.5151	12.2826	12.3123	12.2747	11.9241	11.8671	11.8284	12.1482	12.1686	12.4018	11.9313	12.2016	12.2563	12.0221	11.8015	12.0967	11.9597	12.1521	12.16	12.0372	12.1377	12.1885	12.2336	12.0472	12.0796	12.2072	12.3274	12.2944	12.1788	12.3678	12.2957	12.5542	11.8924	11.814	11.9701	12.2117	12.3893	12.2099	11.8807	12.0412	12.2287	12.4433	12.0844	12.2541	12.2072	12.3772	12.4355
AAEL000578-RA	11.5004	11.4915	11.4506	11.6959	11.8779	11.2271	11.5497	11.4404	11.6719	11.7484	11.8195	11.8344	11.8329	11.842	11.6699	11.8301	11.7371	11.5997	11.9681	12.0881	11.8564	11.904	11.8041	11.6498	11.7245	11.6063	11.5953	11.7079	11.8305	11.8046	11.7912	11.9204	12.0081	11.8744	11.636	11.419	11.8071	11.5427	11.5395	11.5901	11.5138	11.6364	11.3751	11.2943	11.5475	11.5475	11.6334	11.5475	11.5315
AAEL000579-RA	12.3472	12.2444	12.3088	11.4822	12.0187	11.7578	11.6241	12.1491	11.2614	12.8855	12.5024	12.749	12.666	12.5287	12.5038	11.4808	10.4515	11.5637	11.9603	11.8113	11.9588	12.0439	12.3097	12.0587	11.9088	11.8966	12.6495	12.3209	12.847	12.4403	12.5135	12.3807	12.8168	12.3754	11.1715	11.5899	11.6174	12.1158	12.0669	12.1579	12.0462	12.1088	12.0317	11.9861	12.1956	12.0829	12.1565	12.1084	12.2111
AAEL000580-RA	10.3713	9.74833	10.2425	10.985	11.3071	10.2862	10.2195	9.80974	10.3122	8.78941	10.6127	10.0828	10.4683	11.0731	11.5615	10.0755	11.1048	10.9072	11.0735	12.5744	10.8752	10.8689	11.1165	11.1421	10.4097	9.34242	8.44003	9.2257	9.44733	10.4335	9.92141	10.731	11.3551	10.8173	10.9772	9.41549	10.4501	11.0987	9.76941	9.92913	11.4189	9.64988	10.1758	12.0805	9.5761	9.90794	9.70493	8.84005	10.1007
AAEL000581-RA	11.899	11.7003	11.4916	12.3639	11.3915	11.9475	12.4404	11.7389	12.2998	11.3364	11.6756	12.0383	11.8237	11.638	11.5002	11.488	11.0508	11.6406	10.6224	11.844	12.0222	11.6908	11.2442	11.3011	11.2704	11.3906	11.566	11.114	12.0525	12.2822	12.0723	10.8307	11.599	11.6222	10.9256	12.08	11.2513	11.9662	11.9662	10.2155	11.6238	12.0222	11.8853	12.3237	11.9171	12.0602	12.0794	11.8708	12.0691
AAEL000582-RA	9.56093	9.01664	9.56093	10.4787	10.0491	9.69266	10.4612	9.4806	10.2877	9.71987	10.3927	10.5824	10.9479	10.6322	10.6459	9.91279	11.3929	10.218	10.1222	10.9064	8.35813	9.93684	8.87087	8.65872	8.36021	10.5408	8.03036	8.96217	9.80266	9.92645	9.9702	9.96568	10.346	10.4052	10.2898	9.73582	10.314	10.8814	10.7003	9.52932	10.1366	9.24879	11.0224	9.40553	9.15935	9.49715	9.304	10.3699	10.4202
AAEL000583-RA	11.8676	11.3527	12.0042	11.619	12.2759	11.3652	11.4198	12.2685	11.7227	12.584	12.483	12.4202	11.8464	12.4615	12.4662	11.3514	10.7789	11.2597	11.7174	12.0583	11.0026	12.2182	12.1661	12.2153	11.7556	11.8905	11.7589	11.9102	12.572	12.3723	12.2221	12.1817	12.1431	12.3558	11.5988	10.2816	11.2656	11.8622	11.944	11.8628	11.8975	11.8267	11.9092	11.7785	11.918	11.8446	11.9567	11.9349	12.1333
AAEL000584-RA	12.3567	12.373	12.3076	12.4029	12.5667	12.6352	12.2825	12.1296	12.2986	12.5687	12.7952	12.7425	12.6531	12.6918	12.6716	12.5028	12.395	12.5072	12.7802	12.6849	12.7159	12.6065	12.7112	12.5857	12.5889	12.6854	12.6135	12.5754	12.7479	12.7919	12.8925	12.3961	12.7023	12.7021	12.4417	12.4279	12.5024	12.2155	12.2507	12.2371	12.2893	12.1856	12.2424	12.6242	12.3378	12.3978	12.5568	12.4484	12.4201
AAEL000585-RA	10.0009	9.71992	10.2354	9.76045	9.19939	10.1167	8.40886	7.9275	8.67283	8.72894	9.7956	9.00865	10.2997	10.3664	10.6638	9.58073	9.60019	9.84318	9.45961	6.89958	8.02005	6.2927	7.89034	9.99393	5.76721	8.68494	8.41408	8.6562	10.0238	9.8663	10.6943	10.0575	9.33682	9.82443	9.03152	11.5639	9.06401	9.96474	9.83281	6.81412	10.4532	9.54253	10.4183	9.29948	9.28573	9.59463	6.496	10.4193	9.03542
AAEL000586-RA	12.3619	12.4927	12.372	12.5098	12.5747	12.5445	12.5086	12.4307	12.5378	12.4479	12.604	12.5787	12.6779	12.6888	12.6705	12.6756	12.675	12.7342	12.5348	12.5353	12.5495	12.4527	12.4803	12.4717	12.3935	12.4487	12.4308	12.2152	12.5043	12.5449	12.5638	12.8145	12.7758	12.7346	12.6265	12.7142	12.6881	12.4138	12.5619	12.436	12.4444	12.3807	12.4801	12.4138	12.4528	12.4744	12.3331	12.5909	12.6613
AAEL000587-RA	11.5167	13.1589	13.5047	12.9914	13.2854	13.2181	11.6928	13.4915	10.868	12.718	12.1718	12.8195	12.9173	12.7149	13.0813	12.5027	12.8245	12.6986	12.7061	12.5532	12.8046	12.8526	12.7946	12.7655	12.8196	12.9094	12.541	12.5928	12.8361	11.9267	13.0407	11.0942	11.8386	13.0637	13.4786	13.8658	12.5997	12.8744	12.9571	12.789	12.8695	12.7379	12.928	12.7083	12.8204	12.9186	12.8046	12.9624	12.9592
AAEL000588-RA	12.0806	12.1677	12.2375	12.0315	12.0015	11.9729	12.1616	12.2594	12.1493	12.3391	12.2011	12.0181	12.107	11.8356	12.0659	12.0974	11.9096	12.0891	12.4427	12.5801	12.2693	12.2208	12.2199	12.3179	12.3214	12.3735	12.3408	12.3378	12.1133	12.0546	12.1075	12.0546	12.0352	11.9581	12.2066	12.157	12.2724	12.1556	12.0726	12.084	12.1476	12.1279	12.1073	12.0152	12.1713	12.2341	12.1169	11.9832	11.9848
AAEL000589-RA	12.8641	12.6541	12.7281	12.8847	12.7939	12.8328	12.7467	12.3757	12.7897	12.7702	12.8632	12.7623	12.7685	12.8835	12.887	12.7573	12.6858	12.7755	12.7992	12.8472	12.7689	12.8194	12.769	12.7424	12.8212	12.816	12.777	12.8104	12.7534	12.888	12.9217	12.8787	12.8842	12.7931	12.758	12.7039	12.6204	12.731	12.6425	12.6705	12.6396	12.5876	12.5596	12.6442	12.7269	12.7305	12.8324	12.7331	12.7822
AAEL000590-RA	12.4224	12.4019	12.3161	12.4671	12.5279	12.4081	12.367	12.3323	12.3414	12.5565	12.6813	12.5523	12.5683	12.5055	12.5667	12.3573	12.2597	12.3278	12.3387	12.4239	12.3676	12.3419	12.3813	12.3167	12.3251	12.4265	12.3867	12.3065	12.6577	12.673	12.7092	12.4517	12.5332	12.6279	12.4318	12.2599	12.371	12.4774	12.6121	12.482	12.1818	12.319	12.319	12.4774	12.4558	12.3726	12.4041	12.4764	12.4922
AAEL000591-RA	12.3909	12.3633	12.4076	12.1662	12.4097	12.4132	12.6136	12.2319	12.4981	11.8303	12.4011	12.5012	12.3515	12.449	12.5131	12.4606	12.1218	12.5433	12.522	12.5917	12.5161	12.5274	12.7238	12.6219	12.4876	12.5453	12.5567	12.442	12.5118	12.339	12.1962	12.3585	12.2153	12.4634	12.4307	12.3951	12.5744	12.52	12.5374	12.5193	12.1182	12.1388	12.3457	12.3414	12.1204	12.329	12.4244	12.3561	12.3527
AAEL000592-RA	7.83754	9.41586	8.69964	9.05689	8.99174	9.27886	8.65302	9.66999	7.16528	8.16874	8.62734	10.5718	9.79898	8.79495	9.28613	8.63397	8.31053	9.17656	11.2547	11.3298	9.01263	10.2243	8.2933	10.8512	8.15067	9.95517	10.5429	9.15449	9.06044	6.88919	9.00255	9.80239	9.36945	8.11387	8.8532	7.04637	8.9913	9.8349	10.2695	9.63318	9.73708	9.47341	9.96386	7.31966	7.04884	7.43996	7.21608	9.63318	9.86052
AAEL000593-RA	12.5849	12.3499	12.3788	11.91	12.0399	11.7762	11.852	11.9188	11.8974	12.5504	12.5303	12.2778	12.0964	12.1615	12.195	11.8947	11.9325	11.9388	12.0753	11.9385	12.0969	12.1546	12.1291	12.0039	11.9376	12.3419	12.4	12.229	12.2382	12.3308	12.5587	12.3151	12.4365	12.1629	11.8754	11.8134	12.1205	12.0284	12.0054	12.1196	11.6515	12.0931	12.236	12.0579	12.236	11.8992	12.2493	12.2331	12.4069
AAEL000594-RA	11.1116	10.9164	11.1168	11.5878	11.3884	11.6344	11.3975	11.0747	11.2822	11.6731	12.1322	11.5956	11.8673	11.7071	11.6963	10.9551	8.90426	10.7294	12.3015	11.8396	10.7729	11.2776	11.1868	11.234	11.7549	11.9446	11.5693	11.8228	11.6628	11.8855	11.7251	11.9277	11.891	11.636	11.1788	9.7022	11.1398	11.4828	11.4964	9.33968	10.938	11.251	11.7842	11.4353	11.643	11.8142	11.5518	11.87	11.8001
AAEL000595-RA	11.6623	11.042	10.4958	10.7229	10.1204	11.3335	11.1569	10.4442	10.6084	8.81766	11.4454	11.2856	10.731	11.879	11.4832	10.0799	11.2953	10.445	9.82371	11.7119	10.9593	9.99236	10.1478	10.413	10.6061	10.7399	10.5561	10.893	11.0869	11.2581	10.7171	10.5952	10.6026	10.0625	10.9727	9.16086	11.8691	11.2281	11.1256	11.4687	10.9064	9.23624	11.2134	9.39045	11.2457	11.3604	9.30365	11.1918	11.0697
AAEL000596-RA	12.5049	12.2247	12.4461	12.3241	12.4591	12.4907	12.5018	12.6901	12.5683	12.5252	12.4128	12.4135	11.9792	11.8532	11.9154	11.862	11.9379	12.0661	12.3989	12.3251	12.415	12.3745	12.2069	12.3418	12.5085	12.3024	12.2344	12.0303	12.4014	12.4293	12.4587	12.1945	12.5186	12.508	12.4184	12.3237	12.4264	12.5973	12.6102	12.6208	12.1807	12.3861	12.1228	12.582	12.4726	12.173	12.2803	12.2961	12.4187
AAEL000597-RA	11.6866	11.9867	11.5759	11.1884	11.5419	11.4587	11.3074	10.9474	11.0392	11.0619	11.5865	11.6861	10.7452	11.6613	11.7533	11.1151	9.46896	10.914	11.1474	10.9464	10.9523	11.0817	11.0848	11.2473	11.1334	10.6094	10.6606	10.9503	11.0485	11.0269	11.2998	11.6039	11.413	11.3435	10.6159	11.0263	11.2804	11.7446	11.7901	11.5114	11.3486	11.3967	11.5252	11.4168	11.4876	9.57726	11.432	11.5333	11.6285
AAEL000598-RA	9.45585	8.37446	9.70556	10.6739	11.0334	10.4442	10.6465	10.6591	10.4333	8.00381	9.16707	8.35706	8.50717	8.09696	7.0896	9.17543	9.6068	7.74362	9.47542	5.92159	7.489	7.304	9.5911	7.71423	10.1182	8.06054	9.95491	10.1921	8.85578	8.03569	9.12067	10.7324	10.3325	10.6195	8.22931	8.98884	8.64749	10.736	11.5231	9.04625	10.8874	8.74455	10.7703	8.91298	8.64863	9.02327	8.81812	10.8874	11.0323
AAEL000599-RA	9.73106	10.4077	9.61184	8.27815	9.67831	7.59981	8.53373	9.38112	8.6856	10.3454	9.94695	10.4645	7.77465	8.47271	8.60505	7.92449	7.13146	8.73341	10.8777	10.9152	9.43717	10.4575	10.8561	8.79318	10.8896	10.1822	9.92028	9.89797	11.2489	10.3253	10.0667	10.1443	10.0281	10.1377	7.95664	8.90837	7.93297	9.93919	10.0077	8.15759	10.1647	7.82769	10.0358	8.01186	7.74099	8.13246	7.90814	10.1226	9.99337
AAEL000600-RA	9.91878	10.7679	9.82006	9.14204	9.03723	9.21841	7.68993	10.1174	9.58151	11.2898	10.2103	10.151	10.2071	11.2595	10.784	9.46459	10.193	8.37417	10.7809	10.1313	10.8172	10.356	10.2097	9.42023	10.8993	10.4047	10.0685	10.6473	11.0543	10.8209	10.4246	10.6219	9.58522	10.8575	10.4916	9.4894	8.21231	8.8084	10.3947	8.85327	9.4868	8.57661	9.79639	8.73702	8.50123	8.84225	8.63303	10.3006	10.2723
AAEL000601-RA	11.9717	11.9085	11.8149	12.1646	12.1742	11.9868	11.9754	12.2209	11.975	12.3852	12.2937	12.2447	12.5201	12.414	12.3979	12.6386	12.8544	12.5533	12.1959	12.2448	12.2574	12.1594	12.1124	12.1269	12.0548	12.1675	12.1133	12.0108	11.9354	11.9555	12.0182	12.0481	12.0889	11.9525	12.3086	12.1429	12.2441	11.9591	11.9206	11.9452	11.8899	11.8654	11.885	11.9206	11.9985	12.1008	12.3127	12.1092	12.1126
AAEL000602-RA	12.0143	11.9702	12.1293	12.2002	12.1932	12.2498	12.143	12.3795	12.163	12.2044	12.2259	12.2663	12.2796	12.1645	12.1785	12.2163	12.1749	12.2378	12.1018	12.1587	12.3976	12.2881	12.2578	12.1939	12.2155	12.3809	12.3357	12.3244	12.199	12.2055	12.2398	12.2059	12.3578	12.3206	12.1916	12.6384	12.2327	12.0911	12.0065	12.1811	12.0528	12.1663	12.0539	12.1395	12.2783	12.1989	12.3068	12.1231	12.2432
AAEL000603-RA	8.36395	8.67315	7.92433	9.56821	8.97953	9.36259	10.0987	9.79321	10.2277	8.0193	10.4804	9.1352	10.1851	9.6019	10.0522	11.2359	11.5056	10.1437	5.96431	8.90256	5.37646	5.59311	7.94441	8.68884	9.75402	7.51351	9.6596	8.29309	8.35107	7.63853	7.52273	9.11501	10.1441	8.8771	10.1138	9.002	10.1254	10.9346	10.3921	10.7505	9.96623	9.38575	8.80648	8.21987	8.85926	8.26508	7.75295	9.1299	8.6635
AAEL000604-RA	12.6801	12.7775	12.7869	12.906	12.7904	12.8528	12.7486	12.8727	12.9266	12.9351	12.807	12.7027	12.9161	12.8742	12.8948	12.9469	12.9271	12.9649	12.8565	12.8988	12.954	12.8375	12.9458	12.9486	12.9486	12.9507	12.7396	12.9368	12.9335	12.8951	12.8376	12.8015	12.8113	12.768	13.0443	12.9619	12.6353	12.7674	12.6256	12.7664	12.6524	12.6935	12.614	12.8831	12.8485	12.8928	12.922	12.8984	12.8351
AAEL000605-RA	12.2958	12.2824	12.3987	12.4577	11.9968	12.0749	12.2294	12.2015	12.1525	12.4485	12.5211	12.2684	12.3997	12.519	12.5759	12.3567	12.337	12.4242	12.0489	12.2639	12.2128	12.176	12.2639	12.3519	12.2666	12.3115	12.4736	12.2477	12.3411	12.2925	12.445	12.7357	12.7032	12.5643	12.3063	12.1333	12.5145	12.2891	12.2423	12.1931	12.2568	12.2683	12.2066	12.1281	12.2023	12.4005	12.3079	12.2796	12.288
AAEL000606-RA	9.31767	10.0038	9.34731	10.1045	9.52603	9.78526	9.90306	9.91318	9.95204	9.35142	9.99306	9.6113	10.7982	10.4355	9.98564	10.8668	11.2427	9.62464	10.0817	8.11691	7.86412	10.6305	8.6444	8.67211	10.5418	9.22525	11.3207	10.5051	9.11011	9.79172	9.56744	10.0325	9.84995	9.71941	9.92252	11.1301	10.169	10.749	10.7683	9.06909	8.73529	8.80663	10.7018	8.94691	10.7311	9.04802	8.86007	10.6442	10.7074
AAEL000607-RA	10.097	10.2775	10.1862	10.2843	10.9799	10.1432	10.8572	11.2811	11.0656	10.8554	9.84148	9.59095	11.3209	10.9884	10.8846	10.2739	12.9947	10.6864	9.73296	8.93089	11.927	10.9183	9.68598	10.789	10.2561	10.9473	10.584	10.9401	10.7539	10.8806	11.1387	10.398	10.6339	10.6774	10.298	10.1626	11.1565	11.0195	10.9981	9.23392	11.024	11.0765	11.2566	11.2554	10.9763	11.0765	9.04116	10.9159	10.8032
AAEL000608-RA	12.614	12.7476	12.6742	12.8338	12.7762	12.8767	12.8695	12.7657	12.9435	12.8097	12.7947	12.6992	12.9126	12.8271	12.8437	12.8433	12.8113	12.9068	12.8321	12.889	12.8078	12.9126	12.9486	12.8992	12.8701	12.7276	12.8047	12.8738	12.7387	12.9182	12.882	12.7808	12.8846	12.852	12.8614	12.6819	12.8968	12.8183	12.6736	12.8358	12.5923	12.7654	12.6306	12.8433	12.8335	12.8353	12.8595	12.8306	12.8292
AAEL000609-RA	12.0247	12.0777	12.2263	9.96097	10.3283	10.6032	9.79215	10.0284	9.71717	9.82714	10.553	10.5709	10.175	8.74829	9.87149	9.49209	10.9664	9.74717	11.3629	10.9302	9.79327	10.405	9.18888	10.9939	10.0518	9.90141	11.0495	10.0472	9.10391	10.89	10.0322	9.91865	10.2668	10.297	10.1097	8.56043	10.2655	11.2351	11.2528	9.72369	11.2816	11.5215	11.0846	9.59383	9.37187	9.69289	9.5214	11.243	11.444
AAEL000610-RA	12.1272	12.0405	12.1161	11.9656	11.7784	12.4198	12.1436	12.3595	12.2455	12.5011	11.8094	11.9436	12.1845	12.0266	11.8812	12.1545	11.934	12.1376	12.1717	12.5721	12.0264	12.2878	11.8302	11.7259	12.1137	11.9465	11.7377	12.0259	12.1559	12.1396	12.2701	12.2917	11.7961	12.1217	12.081	12.2065	12.195	12.0154	12.1766	12.2414	11.8192	11.8854	12.1452	12.264	12.5924	12.4061	11.9898	11.9924	12.2414
AAEL000611-RA	11.1737	10.8883	11.2188	11.5565	11.3631	11.6632	11.6787	11.5544	11.7098	4.69549	8.74412	10.2763	5.67074	6.227	6.81096	7.48615	7.12186	5.68919	8.00451	10.0149	7.39444	8.50574	7.5161	9.07086	6.96928	9.91735	5.5897	6.90192	9.72871	7.32922	6.83927	9.97287	9.81478	9.6184	7.43704	3.97354	6.7645	11.7177	12.7462	11.6004	11.6766	11.9247	11.8589	7.39437	10.5558	11.6629	9.01872	10.9589	11.4586
AAEL000612-RA	10.7875	11.0136	11.1009	10.3496	10.4515	10.0057	10.865	11.1286	11.3371	10.6403	11.0169	11.4739	10.5477	11.1	10.6558	9.81506	10.2133	10.8247	10.5366	10.8196	10.8575	11.4227	10.782	11.2569	10.9309	10.0938	10.9767	12.045	10.8251	11.4338	11.5819	11.1721	11.0263	11.0177	10.9389	12.2763	10.6685	10.9823	10.9858	11.1435	10.6052	11.0542	10.8755	10.9316	10.9292	10.7056	10.9903	10.7521	10.869
AAEL000613-RA	9.46527	8.39763	8.52847	9.76232	9.74211	9.05503	9.18837	10.131	9.67631	9.07007	9.48335	8.29121	10.2183	10.4375	10.1818	10.7553	11.4243	10.4528	6.8252	8.78427	8.53858	8.59284	9.00257	4.4715	7.44379	7.74701	5.06491	4.02472	7.50956	9.10798	9.39957	8.9957	9.11407	7.92344	10.273	10.1088	10.2104	10.2959	10.607	8.16318	10.5458	7.73379	9.80835	7.97312	7.59801	8.13037	7.83821	10.5092	10.5259
AAEL000614-RA	8.78403	9.1722	8.53926	8.07705	8.05249	9.0443	7.77658	8.35442	8.84994	7.27957	9.04741	6.77937	9.04618	9.12459	8.62753	9.44702	10.1176	9.03883	9.57226	9.86567	10.912	8.51273	9.19247	9.93817	9.77308	8.50545	8.66248	8.46091	6.7522	7.63895	6.98242	7.02424	7.84789	8.80512	10.0241	10.8307	8.55901	9.27782	8.23261	8.49796	9.90514	8.1475	8.92059	8.34268	8.03696	8.45752	8.23261	8.49796	8.44373
AAEL000615-RA	12.8216	12.9951	12.865	12.7663	12.8365	12.7151	12.8142	12.9346	12.7853	12.5292	12.2186	12.2998	12.6668	12.7521	12.739	12.8613	12.9406	12.8511	12.8254	12.9644	12.936	12.808	12.3978	12.5906	12.8996	12.7847	12.7698	12.5117	12.7309	12.4466	12.5166	12.877	12.5043	12.6586	12.9139	12.7142	12.9828	12.8696	12.9352	12.8305	12.9191	12.9331	12.9251	12.776	12.8239	12.9352	12.9041	12.898	12.9045
AAEL000616-RA	8.78231	6.76992	9.31809	8.51291	10.3706	8.9026	10.1891	9.74586	10.2164	9.63781	8.8695	9.00362	9.94595	10.4726	10.4442	10.268	10.9524	10.297	9.36901	9.98702	9.76699	9.94516	9.15169	8.77511	7.13276	10.2413	10.2743	9.42757	9.12638	6.81669	9.48817	8.58	9.7435	9.4066	10.3686	8.94025	10.1247	9.96193	9.93679	8.12692	10.2092	7.80125	9.97921	7.98262	10.0458	8.08933	7.88034	9.92144	9.61293
AAEL000617-RA	11.0464	10.2283	10.3351	9.41164	9.74677	9.78153	9.03296	9.69137	10.1708	11.6713	10.3061	10.184	9.98558	10.2466	10.7545	9.24011	10.4542	9.29691	10.499	9.98152	10.6148	9.43743	9.00053	8.92647	9.81663	9.2595	8.80925	9.72949	9.98212	10.23	9.99842	9.93017	9.63333	10.4494	8.00963	9.19924	10.1355	9.63938	10.3971	9.41744	11.295	9.16583	10.1678	9.3114	9.06907	9.39717	9.22926	10.3467	10.2696
AAEL000618-RA	11.5406	11.4214	11.3081	11.4642	11.3621	11.4977	11.5547	11.5735	11.5646	11.6203	11.5247	11.5303	11.1944	11.17	11.1548	11.2517	10.829	10.7471	11.4912	11.6182	11.1901	11.4889	11.6966	11.4889	11.4918	11.4445	11.4278	11.1935	11.5015	11.5673	11.6139	11.3696	11.3834	11.4211	10.925	9.96422	10.7954	11.8734	11.8783	11.7052	11.5002	11.7147	11.8126	11.2137	11.1943	11.0475	11.2093	11.5263	11.4254
AAEL000619-RA	12.9381	12.8194	12.9239	12.5828	12.8602	12.6795	12.9642	12.7526	12.7931	12.9066	12.5968	12.823	12.855	12.8489	12.7976	12.9814	12.9514	12.8084	12.8556	12.511	12.7347	12.831	12.7072	12.8243	12.7649	12.7296	12.8732	12.8417	12.7153	12.6235	12.64	12.5315	12.624	12.8195	12.9167	12.9327	12.8059	12.852	12.8558	12.846	12.8868	12.8643	12.863	12.8715	12.906	12.9272	12.708	12.8203	12.7305
AAEL000620-RA	12.5628	12.5616	12.5702	12.6626	12.7052	12.6039	12.5727	12.5233	12.4813	12.7226	12.7037	12.6882	12.7139	12.7556	12.739	12.6537	12.6816	12.674	12.7151	12.6851	12.7123	12.7445	12.7637	12.8059	12.6905	12.6208	12.6788	12.7441	12.7484	12.6913	12.5866	12.702	12.7028	12.7552	12.6722	12.5716	12.6916	12.5605	12.5697	12.5189	12.5658	12.5434	12.5457	12.5387	12.5496	12.5597	12.6257	12.6329	12.622
AAEL000621-RA	11.5037	11.3302	11.474	12.0266	12.0432	11.9475	11.9923	12.0035	11.8898	10.9753	10.5807	10.4312	9.30048	10.0304	9.24983	9.68806	9.83002	10.0564	9.78636	9.83813	10.2455	10.0684	10.4343	10.3102	10.1779	10.4203	9.79779	10.6017	10.4248	10.6147	10.4539	11.1656	11.1292	10.9942	7.83015	9.61688	9.68438	12.0342	12.3009	12.1965	11.928	12.2479	11.6584	10.6972	11.3041	11.5493	10.9804	10.8677	11.6632
AAEL000622-RA	12.3487	12.2859	12.4088	12.4904	12.538	12.335	12.4317	12.4831	12.2662	12.5691	12.4266	12.4983	12.5312	12.5431	12.5266	12.4796	12.5212	12.4626	12.613	12.6075	12.5438	12.5361	12.486	12.4398	12.598	12.5461	12.6376	12.7367	12.4649	12.4979	12.365	12.2751	12.3064	12.5803	12.4888	12.5733	12.5567	12.3696	12.2896	12.3912	12.3551	12.3658	12.3004	12.2849	12.3721	12.4226	12.4261	12.3365	12.313
AAEL000623-RA	9.25772	8.49262	9.95204	10.6419	10.0143	9.70205	10.4665	10.8798	11.0238	10.2847	9.08451	9.39214	10.8486	10.1405	10.3149	11.2914	12.0217	11.062	9.49374	9.18736	9.87362	9.99773	10.4321	10.9244	9.77578	9.40698	8.39832	9.42122	8.86721	9.6257	9.29059	9.60745	9.64833	9.81398	10.7815	10.0875	10.8938	10.8481	10.8374	9.37295	10.9761	11.0056	9.83583	9.2547	9.00769	9.34213	9.1834	9.23152	10.5662
AAEL000624-RA	12.2083	11.6561	11.2662	11.4509	10.6975	12.0763	11.6025	12.084	10.5312	11.1549	11.0414	11.6809	11.3707	11.9063	11.8723	12.1493	11.6532	11.1702	12.1438	10.5218	11.9722	11.9884	10.9293	11.429	12.1631	11.4263	12.079	10.7743	11.0982	11.4621	12.0417	11.8343	10.4906	11.908	11.903	11.7275	11.6034	12.232	11.6078	10.801	12.4016	10.5416	12.2729	10.6859	10.46	10.7811	10.6166	12.2729	12.2608
AAEL000625-RA	11.4107	11.5874	11.7252	11.8118	11.9019	11.8703	12.181	12.1091	11.8736	11.4499	10.6462	10.71	10.5274	10.657	10.5454	11.4514	11.9038	11.4056	10.7041	6.26521	10.2567	10.346	6.64652	10.6906	10.4672	9.74166	10.3085	10.8865	11.059	10.8578	10.8717	11.8854	11.9913	12.1483	10.8315	10.2232	10.9732	11.7407	12.0405	9.93282	12.693	11.9863	12.7823	12.7732	12.159	12.1856	9.72594	11.533	11.8144
AAEL000626-RA	9.63826	8.18214	9.27246	9.98131	9.16548	7.20499	11.2229	11.1764	10.4591	8.8263	9.90275	10.3775	9.14677	8.9142	9.48147	10.2505	10.7125	10.0981	9.9639	10.9972	8.54381	9.78421	9.44051	9.80774	9.28304	9.3285	8.62295	9.7253	11.7613	10.2043	10.1178	10.2806	10.0143	9.73923	10.0393	9.75209	10.1196	10.2691	10.1694	8.66089	10.6267	10.6914	10.7578	8.5356	8.29006	8.62822	8.46015	10.0088	10.067
AAEL000627-RA	10.9738	10.7992	11.0547	10.5895	10.9948	10.698	11.9187	11.8893	11.767	9.28141	10.0059	9.81424	7.54146	7.89316	7.45779	9.26587	9.45174	9.59603	7.47486	8.54282	8.2783	8.8063	8.81573	5.72059	8.92771	9.52972	9.72404	9.97378	9.69772	9.93638	10.2665	11.6368	11.5701	11.5417	8.2516	7.28731	7.73048	11.3576	11.5025	11.571	12.4298	11.3021	12.3964	8.67113	11.2809	8.80466	11.1364	11.1051	11.1436
AAEL000628-RA	9.70785	10.357	8.99368	9.24728	7.74959	9.73256	9.26288	10.0627	9.91705	9.67525	9.20911	9.3783	9.91075	9.12918	9.13261	10.2283	10.9034	10.4933	7.83485	7.77902	10.9667	6.99042	8.85103	10.5174	9.31744	10.1652	6.56538	7.62652	10.1722	8.19423	8.8239	8.72793	9.40256	8.93342	9.43989	9.11969	9.98561	10.3792	9.87954	7.91573	10.8406	10.0743	9.94183	9.98764	7.47864	10.5155	7.67912	10.0447	9.86718
AAEL000629-RA	12.1386	12.1601	12.2586	12.3073	12.2525	12.0865	12.4114	12.4736	12.3359	12.0659	12.0587	12.1603	12.1299	12.0424	12.1542	12.5123	12.552	12.4678	12.5468	12.5897	12.5401	12.3741	12.2442	12.16	12.3077	12.3947	12.4988	12.4302	12.1391	12.1915	12.2665	12.33	12.2061	12.1164	12.4661	12.3195	12.4297	12.1491	11.972	11.9612	12.3629	12.3467	12.3258	12.0775	12.3311	12.3243	12.3859	12.3816	12.3908
AAEL000630-RA	9.36734	7.35301	9.48321	10.3196	10.2352	10.2476	11.0199	10.3281	9.35336	11.2004	10.8848	10.6734	10.35	10.5143	10.5301	8.82936	9.54944	8.76974	9.31407	10.5727	9.93924	10.4296	10.548	10.4788	10.6125	8.41105	10.5815	10.1043	10.517	10.7008	10.773	10.2696	10.5321	10.0144	9.59919	8.87437	9.41888	10.3187	10.3295	8.8186	10.3714	8.55008	10.3359	8.71086	8.48037	8.79799	10.853	10.3401	10.3632
AAEL000631-RA	8.01665	10.7443	8.32027	9.20017	8.86494	9.06877	9.22484	9.62607	9.82632	7.36419	9.4002	8.27856	9.90562	9.88144	9.21812	10.7657	11.2408	10.7909	8.58715	8.96608	10.5623	7.56369	9.65763	10.3845	9.42727	9.3093	8.72935	9.69496	8.26916	9.354	9.08269	9.67404	9.69743	8.80538	10.6154	11.4279	10.0857	9.87332	9.58305	8.77894	10.4601	8.48867	10.2138	8.65615	8.41605	10.7378	8.58229	9.60182	10.1751
AAEL000632-RA	9.23221	10.6159	10.5695	8.35072	8.6086	8.88951	7.13883	7.44702	9.28615	9.78499	9.4302	7.5552	7.94556	8.31117	5.18941	8.30646	9.82352	7.43352	8.45715	8.88061	8.07142	9.84584	9.77034	10.2051	10.335	10.966	8.80258	10.7516	9.61145	11.2334	10.7285	11.0202	10.5611	10.4271	8.99345	10.7361	9.52876	8.04393	9.69544	9.17647	8.99561	8.78648	8.88447	9.16219	8.53833	7.70871	8.78648	11.1295	9.83777
AAEL000633-RA	11.828	11.9262	11.857	11.5871	11.2593	11.6442	11.4332	11.5698	11.4923	10.9821	11.2727	11.3475	11.3995	11.5459	11.4128	11.3796	11.6799	11.4203	9.83658	10.5386	10.9225	11.1424	10.5408	10.9527	10.8907	11.0391	10.5239	10.9249	11.2006	11.1645	11.1589	11.2405	11.2303	11.3075	11.1494	11.7735	11.4365	11.6211	11.479	11.7651	11.6739	11.6287	11.4606	11.588	11.5287	11.6363	11.6764	11.5546	10.9769
AAEL000634-RA	12.3717	12.2574	12.1418	12.3	12.2214	12.2327	12.1581	11.9777	12.0452	12.3158	12.5091	12.4383	12.3906	12.4787	12.4622	12.213	11.9168	12.2539	12.3559	12.3043	12.3336	12.3529	12.276	12.2669	12.2472	12.3859	12.263	12.2665	12.4161	12.499	12.5446	12.3961	12.4167	12.3866	12.167	12.047	12.28	12.2579	12.1356	12.334	12.1431	12.2779	12.0157	12.2115	12.2765	12.2276	12.285	12.1806	12.1265
AAEL000635-RA	12.5636	12.625	12.5883	12.6328	12.4912	12.6387	12.7019	12.6387	12.7095	12.6717	12.6018	12.6552	12.6127	12.5097	12.534	12.5821	12.6367	12.6021	12.6327	12.635	12.4683	12.6229	12.5097	12.5832	12.6265	12.609	12.5171	12.6405	12.6524	12.5997	12.5469	12.3725	12.4933	12.5556	12.6598	12.6552	12.6665	12.5835	12.6771	12.5835	12.4923	12.5536	12.6637	12.5123	12.5945	12.6087	12.636	12.6349	12.7737
AAEL000635-RC	12.711	12.6451	12.67	12.7616	12.5827	12.6909	12.7444	12.742	12.6347	12.7519	12.5247	12.6376	12.6938	12.5184	12.625	12.6376	12.5824	12.639	12.6397	12.6013	12.6637	12.7334	12.5972	12.6947	12.7047	12.6983	12.8117	12.85	12.5429	12.7158	12.6986	12.7915	12.3915	12.7504	12.7366	12.8024	12.7401	12.7363	12.6038	12.7382	12.5584	12.6954	12.6351	12.6886	12.7456	12.747	12.7585	12.7382	12.7213
AAEL000636-RA	12.6471	12.6953	12.6796	12.3951	12.4389	12.3024	12.5265	12.5512	12.5755	11.0513	11.1297	11.0499	11.2728	11.4119	11.4026	12.0739	11.9319	11.9833	10.7892	10.9777	10.983	11.5819	11.621	11.6342	11.6419	11.5317	11.611	11.5356	11.7346	11.8175	11.6903	11.4723	11.5336	11.4556	12.2683	11.9256	12.2908	12.2777	12.313	12.3122	12.5701	12.7344	12.5727	12.5916	12.8202	12.7101	12.8456	12.818	12.8351
AAEL000637-RA	8.00491	8.75995	8.19471	9.00651	7.87659	8.78393	8.9552	8.83207	8.40092	8.44906	9.84553	7.39821	9.27153	8.93044	9.0353	9.40001	9.9245	9.52384	6.71248	3.13782	9.48627	8.98197	7.9594	9.66762	8.72564	7.5111	8.27053	6.06535	6.37109	9.02871	7.93752	8.36156	8.12065	7.40641	9.02231	9.83847	9.34264	7.98366	9.43607	7.7691	8.82827	7.20011	10.1627	7.5284	7.08706	7.70631	7.38362	9.41825	9.07724
AAEL000638-RA	12.3041	12.5374	12.6372	12.5391	12.616	12.5399	12.5744	12.5673	12.556	11.72	11.8583	11.9199	11.969	11.8992	11.876	12.5614	12.4518	12.4915	12.5766	12.586	12.5967	12.5114	12.5564	12.5256	12.577	12.4617	12.3673	12.4052	12.2624	12.324	12.1869	12.2952	12.1864	12.1746	12.515	12.5223	12.473	12.6775	12.6899	12.6693	12.7388	12.7007	12.705	12.6612	12.3687	12.1464	12.1859	12.4466	12.542
AAEL000639-RA	12.3953	12.1544	12.1554	12.0609	11.972	12.1995	12.0235	11.9961	11.994	12.3642	12.4158	12.3266	12.2622	12.0107	12.136	11.9469	11.7055	11.9665	11.9615	11.9683	11.8545	11.7602	11.7495	11.788	11.8399	11.72	11.2911	11.5537	12.0503	12.2442	12.2583	11.8321	11.9329	12.0437	11.8357	12.0113	11.6467	12.2081	11.8688	11.7942	12.1231	12.1065	12.287	11.7278	11.8976	11.9518	12.0369	12.1318	12.3017
AAEL000640-RA	12.6149	12.6219	12.7129	12.8373	12.576	12.7306	12.7394	12.7721	12.8857	12.3629	12.204	12.2755	12.3616	12.2185	12.2863	12.7373	12.7949	12.744	12.5098	12.6513	12.5796	12.7336	12.6348	12.7251	12.6734	12.6875	12.5788	12.5877	12.2692	12.2732	12.386	12.7794	12.6341	12.4445	12.759	12.7685	12.7384	12.7168	12.8575	12.7674	12.7464	12.7829	12.7003	12.5079	12.5112	12.449	12.9755	12.9435	12.9678
AAEL000640-RB	12.5082	12.4592	12.5164	12.4583	12.6254	12.5667	12.647	12.7026	12.6237	12.3212	12.1988	12.1814	12.2028	12.1109	12.1832	12.5021	12.3886	12.4613	12.4807	12.5383	12.4829	12.4805	12.4549	12.5409	12.5252	12.3026	12.4076	12.3554	12.3097	12.2443	12.2094	12.2853	12.4117	12.4149	12.5553	12.604	12.5915	12.5742	12.5672	12.5564	12.7714	12.7747	12.7901	12.5012	12.4939	12.5012	12.4786	12.4806	12.4893
AAEL000642-RA	11.8508	12.0288	11.6194	11.1356	10.6836	10.752	11.7275	12.1162	11.6438	10.8885	11.671	11.0689	10.0629	9.75529	9.53987	10.6792	9.43149	10.4689	9.50263	9.64736	9.35106	11.9894	11.3508	11.5726	11.6405	11.2442	11.4574	10.9248	10.4477	11.2443	11.1169	10.8238	11.1366	10.9853	11.3983	9.75271	10.6849	11.8332	11.9447	10.1426	11.7945	9.88059	11.749	11.8587	12.5701	12.5494	11.902	11.8378	11.8777
AAEL000643-RA	11.3957	11.2498	11.5185	11.2491	11.8221	10.8502	11.5658	11.2135	10.9033	11.7104	12.1059	12.1209	11.1637	11.5578	11.6893	10.0345	8.41877	11.1504	11.5562	11.7084	11.0442	10.8165	11.3134	10.9804	11.5446	10.9881	11.2252	11.042	11.8165	11.7104	11.5485	11.8228	11.7554	11.7419	10.4893	10.0299	10.5737	11.7334	11.7194	10.0701	11.5282	9.81126	11.6777	11.8344	11.833	10.0317	11.7503	11.7147	11.8724
AAEL000644-RA	11.2624	11.2032	10.9892	11.733	11.569	11.8294	11.4806	12.1458	11.511	10.9636	10.1921	10.631	11.2597	10.9578	10.7307	11.9186	12.2487	11.8986	11.9835	11.7048	12.0618	11.6906	11.3871	11.4724	11.5102	11.1365	10.7422	10.8386	10.5243	9.80353	10.4399	10.8523	10.7865	11.2112	12.5061	11.4682	12.366	11.9294	11.9171	10.0486	11.5054	12.0112	11.6552	12.4595	11.5396	10.0101	11.8067	11.6419	11.845
AAEL000645-RA	10.6872	10.64	10.464	11.4514	11.3736	11.0407	11.3372	11.5017	10.7848	11.7979	11.5117	11.3598	11.691	11.6935	11.7067	11.9729	12.174	11.7733	10.9678	10.1296	9.35453	9.65413	9.82086	10.4274	9.89311	9.91026	9.87243	9.83566	11.2342	10.6369	10.8648	10.8815	11.3581	11.1788	11.4245	10.8122	11.4368	11.1072	10.8571	11.3881	10.6551	10.8409	10.6969	10.9536	10.9934	10.6802	10.9973	10.9416	11.1382
AAEL000646-RA	9.57563	9.47907	9.71268	9.42361	10.0875	9.10627	10.0582	9.34401	10.0419	10.1089	9.06556	7.7315	9.64788	10.0518	9.84609	10.7512	10.516	9.21405	9.86389	11.4422	7.64217	9.83375	7.67611	9.28363	8.92217	8.76113	10.1636	9.59088	10.1748	10.0689	9.96843	10.1728	10.1847	9.30683	8.87495	7.12248	9.61544	10.4932	9.9925	8.90621	9.17967	8.62672	10.4228	8.76461	8.55712	8.86475	10.7887	11.2601	11.6141
AAEL000647-RA	12.9208	12.982	12.9087	12.9261	12.9273	12.9087	12.7681	12.9701	12.9617	12.949	12.954	12.8154	12.9747	12.8377	12.8826	12.957	12.8759	12.9613	12.9625	12.9555	12.9765	12.9208	12.9231	12.8451	12.9467	12.8092	12.7687	12.898	12.895	12.9477	12.9721	12.9171	12.8364	12.9062	12.9353	12.9444	12.9218	12.8941	12.9227	12.9563	12.8671	12.9438	12.8798	12.9641	12.8968	12.8842	12.9066	12.877	12.9168
AAEL000648-RA	12.172	12.1447	12.0956	12.0809	12.0362	11.946	12.1491	12.2436	12.2691	12.2894	12.0758	12.1532	12.2227	12.402	12.3068	12.3172	12.5363	12.2537	11.7082	11.6634	11.5438	11.8243	11.9711	11.9459	12.0754	11.688	11.8643	11.9401	12.0184	12.3077	12.2772	12.3099	12.1961	12.1822	12.1347	11.8398	12.097	12.1142	12.013	11.9814	12.137	12.0289	12.0355	12.2456	12.0364	12.2616	12.1822	12.3009	12.1001
AAEL000649-RA	12.5972	12.5463	12.5289	12.7054	12.6894	12.6194	12.7424	12.4746	12.8388	12.5969	12.609	12.6129	12.6026	12.5941	12.6062	12.5913	12.7093	12.7588	12.7962	12.7615	12.7529	12.5842	12.7189	12.8562	12.6181	12.2928	12.656	12.7514	12.5041	12.407	12.4688	12.5179	12.8418	12.5632	12.6276	12.656	12.6942	12.6389	12.5067	12.5592	12.549	12.5249	12.4656	12.6476	12.5061	12.7078	12.8354	12.9608	12.8442
AAEL000650-RA	12.4378	12.4869	12.6252	12.4695	12.2377	12.4226	12.5035	12.575	12.6087	11.9578	11.7429	11.7048	11.162	10.836	10.9913	12.0012	12.0788	12.0062	11.9671	11.7419	11.9154	12.0896	12.1892	12.2022	12.2208	12.0899	12.1211	12.2561	12.1848	12.2186	12.1961	12.1	12.0851	11.7888	12.374	12.192	12.3406	12.4798	12.5782	12.4333	12.7672	12.5089	12.8336	12.315	12.4708	12.5488	12.068	12.0789	12.1835
AAEL000651-RA	12.6623	12.4599	12.5634	12.8419	12.3168	12.5172	11.8174	11.9602	11.8387	11.7923	11.7456	11.5908	12.2864	12.094	11.8883	12.635	12.4002	12.524	12.7079	12.6215	12.8313	11.4767	11.584	11.7812	11.7378	11.0925	11.0599	11.1259	11.8814	11.7641	11.865	11.5741	11.7611	11.3972	12.5759	12.2088	12.8245	12.4533	12.4714	12.4565	12.4842	12.5466	12.488	12.4759	12.4924	12.511	12.4179	12.422	12.465
AAEL000652-RA	11.3799	11.2262	11.2238	10.6108	10.8322	10.3264	10.7219	10.9017	10.8223	9.69	9.82021	6.86188	9.94748	8.65807	9.22053	9.81227	10.4789	10.6588	10.4017	9.24388	9.56385	10.5337	10.1765	10.546	9.56139	10.9646	10.2407	9.69228	10.7582	9.69728	10.1588	10.284	10.243	10.1165	10.3683	9.80003	9.76215	11.2503	11.4761	9.42557	10.9041	11.102	11.1883	11.4191	11.0749	9.38615	11.1852	11.097	11.1037
AAEL000653-RA	10.0613	10.2346	10.0282	8.24776	9.69382	9.35597	8.29593	8.6985	8.85876	7.03265	8.73316	9.25891	9.57004	9.25485	9.18842	8.48703	8.10735	7.62103	10.9799	9.78404	10.1121	9.46646	9.75821	10.586	9.97055	11.1442	10.1877	8.15826	9.3485	9.92088	10.4076	10.049	10.151	9.94587	9.41971	9.21541	7.90303	9.6354	9.65661	7.7373	9.55787	9.84403	9.75708	10.6965	9.78931	10.0017	7.49595	9.93469	9.62248
AAEL000654-RA	12.8537	12.8571	12.8435	12.8711	12.8067	12.8376	12.7934	12.7907	12.8368	12.8485	12.8553	12.8716	12.8262	12.8832	12.8422	12.8645	12.8149	12.8285	12.8139	12.864	12.8592	12.8837	12.8671	12.8178	12.8296	12.8471	12.7802	12.8208	12.8507	12.8529	12.806	12.8193	12.7925	12.9017	12.8489	12.835	12.902	12.842	12.8026	12.8488	12.8327	12.8395	12.825	12.8814	12.8113	12.8293	12.8756	12.825	12.8335
AAEL000655-RA	12.2895	12.3631	12.3899	12.4316	12.3844	12.3006	12.3997	12.4124	12.3736	12.2824	12.1266	12.224	12.3269	12.2762	12.3345	12.4014	12.3487	12.3944	12.4315	12.4805	12.4684	12.4956	12.5616	12.5519	12.5136	12.4186	12.3943	12.6149	12.1459	12.0778	12.171	12.1805	12.3097	12.2285	12.4071	12.411	12.378	12.3238	12.3546	12.4151	12.2961	12.3614	12.2995	12.4644	12.43	12.3048	12.3358	12.3851	12.4068
AAEL000656-RA	10.8981	11.6291	11.1871	11.5717	11.887	11.7131	12.6558	12.17	12.9212	11.012	10.9217	10.8335	11.7086	12.1402	12.4067	12.5912	12.724	12.905	12.2308	12.4788	12.3495	11.7873	12.0163	11.8017	11.751	11.2	11.8364	11.7576	10.4942	11.0182	11.1566	11.9396	12.3588	11.9202	12.6412	12.6387	12.5703	12.0413	12.0653	10.5682	12.1765	12.2553	12.1453	12.4578	12.1797	10.5209	10.3624	12.1988	12.2373
AAEL000658-RA	11.4902	11.4578	11.6338	11.4722	11.3822	11.2886	12.1626	12.005	12.1033	8.84525	10.6979	10.7166	10.7693	10.8346	10.6642	11.0709	11.4167	11.0611	10.9787	10.9641	11.1795	11.4253	11.4347	11.5251	11.5144	11.3128	11.3049	11.4687	11.0167	11.088	11.0613	11.0877	11.1825	10.9908	11.4997	10.9195	11.3694	11.4244	11.3974	11.4667	12.2205	12.2003	12.0009	11.6681	11.8982	11.4298	11.1039	11.2102	11.3734
AAEL000659-RA	12.155	11.8834	11.8998	11.9275	11.9769	11.888	12.1334	12.037	11.9769	12.8688	12.6069	12.5869	12.6111	12.6224	12.6562	12.3746	12.3113	12.3564	12.3815	12.5335	12.337	12.3683	12.3931	12.3139	12.3444	12.4624	12.4528	12.5933	12.522	12.4822	12.526	12.4083	12.4321	12.3243	12.3718	12.1776	12.342	12.1442	12.0941	12.1452	12.1407	12.0378	12.0725	11.9056	12.0273	12.0735	11.8315	11.9522	11.7863
AAEL000660-RA	10.7279	11.5466	11.0384	10.6245	10.2184	10.892	10.634	11.0238	10.691	11.4419	11.0125	11.0052	10.7195	10.4805	11.0889	10.4212	9.66011	10.4391	11.238	11.1309	12.0873	11.7404	11.8326	11.9662	11.7133	11.7453	11.7401	11.6075	11.1587	11.3253	11.5318	11.4942	11.4274	11.3846	11.2017	13.1112	11.2758	10.8346	10.7594	11.2384	10.7565	11.1721	10.9283	10.8	11.1668	11.1292	10.5721	10.2619	10.4833
AAEL000661-RA	12.5672	12.6006	12.5294	12.6604	12.582	12.4859	12.5777	12.5796	12.5501	12.6087	12.6528	12.6606	12.6636	12.6137	12.6195	12.6805	12.6754	12.695	12.6547	12.668	12.67	12.7165	12.6171	12.6672	12.6669	12.643	12.7247	12.6752	12.5371	12.5572	12.4227	12.6497	12.5513	12.6684	12.6588	12.7188	12.6157	12.5372	12.5727	12.5644	12.5182	12.5809	12.5681	12.5569	12.5504	12.556	12.5708	12.5363	12.6161
AAEL000662-RA	11.1242	11.3994	11.5077	10.522	10.7629	10.3045	10.8839	10.7941	10.7941	5.98314	8.97436	9.2539	9.70204	9.96299	8.60626	10.8033	10.6763	10.2843	10.3342	10.3941	10.3303	10.3903	10.7276	10.396	10.8829	9.93647	8.89003	9.57523	10.1622	10.0043	10.0338	9.77097	10.108	9.93288	10.0817	8.71626	10.5294	11.574	11.8526	10.128	11.7382	9.8439	11.9586	9.9857	9.77789	10.0796	9.91746	11.7139	12.0216
AAEL000663-RA	12.669	12.7645	12.7683	12.6827	12.6258	12.6584	12.771	12.6333	12.704	11.9847	12.074	12.009	12.2609	12.1776	12.1447	12.6051	12.6626	12.6486	12.6655	12.6039	12.6364	12.689	12.6561	12.6059	12.6204	12.365	12.4413	12.5567	12.4953	12.5504	12.5103	12.3634	12.3157	12.285	12.5536	12.5524	12.6971	12.7798	12.9904	12.7103	12.9532	12.8452	13.0006	12.5014	12.5643	12.5389	12.524	12.6521	12.6686
AAEL000664-RA	10.1395	9.50052	9.4408	9.48177	9.446	10.1468	9.97492	9.87124	9.66072	9.14534	9.37888	9.37611	9.74511	10.3254	9.26007	10.4435	10.8485	9.77146	10.2536	8.95337	9.19336	5.50958	4.53195	8.08629	7.39557	2.65846	8.87054	8.47939	7.313	8.83529	9.58551	8.71294	9.37701	8.82737	10.2318	9.31983	9.74407	9.78774	9.7919	6.64095	9.80845	10.078	10.2472	10.0083	10.4991	6.53886	10.4962	10.5253	10.1102
AAEL000665-RA	9.56451	9.12027	10.0779	10.0734	9.80244	9.67043	8.70211	9.66491	9.37023	10.159	7.7813	10.0141	9.82406	10.158	10.1707	10.5446	11.1299	10.7751	10.0745	10.3101	10.5384	10.0792	8.58917	8.66182	8.59631	8.43063	10.2744	8.71412	7.91523	8.61079	9.42436	9.69837	9.21542	7.82677	9.21927	8.70414	10.4212	9.213	9.08258	8.67979	10.7637	8.38169	9.56732	10.3589	10.5037	10.4956	8.45878	9.06249	10.1143
AAEL000666-RA	10.0305	10.3912	10.9404	10.0203	10.4108	9.94541	10.7453	10.9636	10.771	10.2029	10.5084	11.2073	10.0426	10.0669	9.90036	10.7068	10.3583	10.0544	11.4666	11.5329	11.466	11.6311	11.5437	11.6184	11.5619	11.3972	11.5342	11.4036	11.3059	10.9307	10.9524	10.5854	10.4238	10.3638	10.4985	10.3476	10.8161	10.6658	10.1975	10.3701	10.5736	9.95421	10.4353	10.9357	10.3036	10.8591	10.4534	10.5353	10.073
AAEL000666-RB	11.9545	11.8245	11.998	12.1217	12.0174	12.0564	12.2992	12.2552	12.3638	11.7595	11.8119	11.8167	11.9437	11.9544	11.9195	12.0467	12.0542	12.0349	12.0443	11.8089	12.0164	12.2108	12.2273	12.2862	12.3156	12.0913	11.9782	12.2408	11.8021	11.7192	11.7305	11.8793	11.8467	11.8273	12.1276	12.1396	12.0608	11.914	12.0994	12.1514	11.75	12.1804	12.0742	12.2353	12.1401	11.875	12.1424	12.1017	12.22
AAEL000667-RA	12.8802	12.9457	12.9669	12.8348	12.9292	12.9042	12.9088	12.9188	12.8114	12.7969	12.7828	12.8566	12.8892	12.846	12.8547	12.9091	12.9476	12.9496	12.8651	12.8413	12.8333	12.795	12.8689	12.8489	12.7852	12.4496	12.4882	12.5412	12.7801	12.6538	12.5449	12.5472	12.675	12.8277	12.8887	12.8431	12.9363	12.9385	13.0883	12.9257	12.8437	12.8498	12.889	12.8304	12.8314	12.8222	12.7755	12.896	12.9228
AAEL000668-RA	12.385	12.2381	12.1819	12.1489	11.8222	12.0525	12.1121	11.9836	11.9908	11.0795	11.1786	11.0679	11.2512	11.0189	11.0289	11.3785	11.0447	11.4184	11.7761	11.7714	11.6411	11.8965	11.8711	11.9171	12.0595	11.1032	11.1793	11.2818	11.6319	11.7341	11.642	11.4345	11.4462	11.405	11.46	11.0121	11.3292	12.2192	12.0779	11.8324	12.311	12.1622	12.5749	12.4113	11.9882	11.7962	11.8247	11.8778	11.8629
AAEL000669-RA	12.6881	12.7248	12.6797	12.707	12.7084	12.6876	12.6821	12.7474	12.7468	12.6895	12.6052	12.6922	12.3395	12.306	12.3607	12.2586	12.222	12.2563	12.6541	12.6687	12.6108	12.6212	12.6826	12.7127	12.5986	12.691	12.6117	12.5285	12.6941	12.7272	12.5264	12.688	12.707	12.5606	12.6332	12.5411	12.6819	12.7437	12.7887	12.8257	12.6827	12.7303	12.7016	12.61	12.6279	12.5685	12.6527	12.6506	12.682
AAEL000670-RA	12.4115	12.4454	12.3765	12.5621	12.4933	12.5634	12.7601	12.8665	12.7316	12.5251	12.4808	12.4597	12.5771	12.1448	12.416	12.5781	12.4801	12.5444	12.428	12.4887	12.402	12.7423	12.756	12.7361	12.6788	12.558	12.5998	12.7317	12.585	12.5363	12.588	12.293	12.4242	12.2957	12.5341	12.3745	12.5759	12.6781	12.7057	12.6719	12.2974	12.2687	12.2948	12.6746	12.6737	12.6733	12.5517	12.6688	12.5694
AAEL000671-RA	11.313	11.4521	11.3122	11.2828	11.4222	11.3354	11.3826	11.2905	11.3514	10.4106	11.3832	11.041	10.7804	10.8244	11.1299	10.3992	9.59921	10.536	8.84106	11.3151	10.9789	11.0941	11.1514	11.1256	11.0502	11.0131	11.2149	10.7713	10.9801	11.0922	10.9767	11.0665	11.1915	10.9346	10.554	10.4524	11.029	11.4033	11.3353	11.9434	10.6612	11.8381	11.372	11.4577	11.1472	11.6066	11.2701	10.6746	10.9503
AAEL000672-RA	12.908	12.7134	12.6386	12.8352	12.7692	12.8768	12.8997	12.5075	12.605	12.8722	12.8423	12.7781	12.8855	12.8501	12.8675	12.9375	12.7429	12.9303	12.8212	12.8737	12.8198	12.9224	12.7977	12.8117	12.8399	12.9221	12.9281	12.9032	12.8556	12.8594	12.9225	12.6538	12.7885	12.7519	12.8784	12.9159	12.8209	12.6334	12.5622	12.6487	12.5936	12.5942	12.6125	12.7785	12.78	12.855	12.9334	12.8719	12.7886
AAEL000673-RA	12.2463	12.1996	12.2831	12.0971	12.0919	12.1325	12.0279	12.0633	12.1028	11.7928	11.8868	11.7551	11.7096	11.7836	11.7645	11.8143	11.5562	11.6017	11.927	11.9443	11.8987	11.9842	12.1028	12.0596	12.0482	12.0587	12.0731	11.9418	11.8165	11.8209	11.9129	11.9175	11.926	11.8631	11.876	11.3961	11.7165	12.0458	12.1382	12.0562	12.0247	12.0458	12.1864	12.1367	12.1482	12.1194	12.217	12.217	12.3339
AAEL000674-RA	12.4941	12.1749	12.3127	12.4592	12.4054	12.4005	12.399	12.3171	12.5519	12.7616	12.6708	12.6527	12.7172	12.6342	12.6064	12.5794	12.5133	12.546	12.59	12.6679	12.6519	12.7064	12.6757	12.7099	12.6619	12.5684	12.666	12.7492	12.646	12.6283	12.6331	12.6397	12.7431	12.585	12.5119	12.6069	12.4129	12.45	12.4914	12.5147	12.4014	12.4216	12.5002	12.2015	12.3359	12.2664	12.3652	12.3533	12.4561
AAEL000676-RA	12.5511	12.6819	12.7123	12.4699	12.8008	12.782	12.678	12.5987	12.6599	12.7193	12.7451	12.7486	12.85	12.8361	12.8429	12.8582	12.8204	12.6783	12.8187	12.8723	12.8535	12.8689	12.7505	12.8657	12.7763	12.8688	12.8713	12.4625	12.7824	12.8219	12.7818	12.2202	12.6967	12.7798	12.8544	12.844	12.6848	12.6292	12.6958	12.4511	12.7271	12.4781	12.649	12.6664	12.5579	12.6883	12.6112	12.8607	12.6998
AAEL000677-RA	12.2956	12.2661	12.2337	12.1785	12.2985	12.1529	12.0406	12.0756	11.9754	12.6245	12.419	12.3396	12.374	12.3731	12.3886	12.211	12.2711	12.2045	12.3052	12.3001	12.2769	12.2916	12.3652	12.2642	12.2289	12.4422	12.3999	12.5379	12.3941	12.4196	12.3992	12.4186	12.4403	12.2857	12.2454	12.1445	12.1801	12.155	12.2125	12.1696	12.3156	12.2034	12.2622	11.9859	12.1298	12.0933	12.1315	12.1983	12.195
AAEL000678-RA	10.6696	10.7837	10.9794	9.75616	10.2173	9.60953	9.84239	9.11765	10.1319	10.8039	8.66753	6.62035	9.0087	7.71865	8.03794	9.57081	10.2739	9.05014	7.38989	10.2029	9.2924	8.99098	9.42673	8.12562	7.61956	8.92686	6.78664	7.84018	8.54924	8.82946	8.65088	8.28768	9.03908	8.06642	8.47255	8.11299	9.4143	10.7466	10.8309	9.03197	10.2116	8.6852	10.7984	11.1648	11.0502	8.97282	8.78916	10.8815	11.0604
AAEL000679-RA	12.5439	12.4785	12.487	12.3929	12.4119	12.4357	12.5363	12.6072	12.5275	12.6892	12.4516	12.4962	12.5495	12.4353	12.4786	12.5322	12.6312	12.5318	12.566	12.4358	12.4309	12.604	12.4194	12.4438	12.5724	12.5972	12.6239	12.5976	12.415	12.5073	12.4566	12.3813	12.3766	12.403	12.558	12.5258	12.528	12.4289	12.4345	12.5154	12.573	12.6128	12.4779	12.5657	12.6044	12.4941	12.4552	12.488	12.4256
AAEL000680-RA	9.46948	9.90319	10.1374	10.3223	10.4606	8.73841	10.1839	9.35587	9.95196	9.01515	8.91805	8.39469	9.55047	9.21559	10.1134	11.2927	11.368	10.5253	10.7644	11.0597	9.58074	10.2245	9.75708	9.82581	10.7088	10.2073	9.95066	9.36639	7.62554	9.22069	9.34174	9.89371	10.2123	10.0264	10.7686	9.11101	10.6911	10.4303	10.6979	8.84691	10.4887	8.55308	10.5774	10.5599	10.4735	8.79672	8.62896	10.364	10.4638
AAEL000681-RA	12.3342	12.4876	12.3455	12.5265	12.5826	12.5713	12.5402	12.5815	12.5844	12.572	12.3904	12.2682	12.667	12.7829	12.7395	12.8141	12.8552	12.8303	12.1856	12.4053	12.3826	12.2931	12.3698	12.2765	12.2346	11.9552	11.9963	11.6373	12.1249	12.1822	12.1519	12.2623	12.4866	12.3018	12.7083	12.7056	12.7677	12.8961	12.9514	12.8505	12.6287	12.5035	12.7244	12.4802	12.416	12.4305	12.3646	12.3174	12.3956
AAEL000682-RA	11.7301	12.8123	11.5191	13.0731	12.8348	12.1549	13.3839	13.4813	12.6217	12.1117	12.9506	12.1841	13.0313	13.0794	12.9566	12.8791	12.0896	13.0358	12.6044	12.928	12.9545	12.8528	12.0267	12.5552	12.6083	12.9485	12.9711	12.6005	13.0423	12.4032	12.6366	13.0326	13.058	12.0323	12.9243	12.4553	12.8074	12.683	12.6167	12.6705	12.5966	12.6857	12.6058	12.7942	12.7872	12.7273	12.8134	12.7294	12.7752
AAEL000683-RA	10.9612	11.0987	10.7276	10.2358	10.7829	10.8811	9.95339	9.95868	10.307	10.6836	10.9397	11.0085	10.6161	10.9443	11.203	10.0512	10.555	10.1331	10.9597	9.24438	11.3259	10.7069	11.1971	10.4062	9.69706	10.4873	10.4424	10.2788	11.7009	10.9062	11.2743	10.5107	10.4087	10.5944	10.9069	9.33741	10.5491	10.6774	10.596	8.9201	10.8654	10.5749	10.6367	10.6726	10.7466	11.0174	10.7643	10.7041	10.6283
AAEL000684-RA	11.4759	11.7045	11.0775	11.9774	11.5133	11.8331	11.8169	11.7236	11.9337	12.0657	10.2802	10.7947	12.2455	11.7595	11.442	12.7712	13.2922	12.5711	11.8056	11.9943	11.3175	11.025	10.4636	10.9239	10.9285	11.2006	10.8505	10.1573	11.0209	10.8261	10.8956	10.5785	10.6242	10.6641	12.8494	12.8292	12.6802	12.2426	12.5665	10.219	12.0332	11.7254	12.1863	12.2044	11.7721	10.182	11.8356	11.9298	11.9481
AAEL000685-RA	11.7791	11.8608	11.8144	11.6872	11.9434	11.7855	11.9159	12.0688	12.0812	12.0213	12.1762	12.4414	12	12.375	12.2946	11.8246	11.4692	11.7744	11.826	11.8315	11.9757	12.0134	11.8897	12.0772	12.0679	11.9569	12.0911	12.2271	12.295	12.2464	12.2141	12.2869	12.3483	12.501	11.7205	11.4687	12.0911	11.9482	12.0392	11.8389	11.528	11.7575	12.0268	12.0692	11.8984	12.015	12.0579	12.06	12.0678
AAEL000686-RA	9.5162	7.86797	8.8599	9.21844	7.66771	9.16798	8.3362	8.63793	9.22174	9.2878	7.53922	7.49841	8.89232	8.7106	8.16048	9.86348	10.3612	9.3485	9.01015	8.61592	4.66004	4.85148	9.20175	9.00645	9.0369	8.79278	8.71198	8.55818	8.24592	7.72309	8.08292	8.18687	6.95022	7.76548	8.846	8.57755	8.8765	10.4428	9.74058	8.38305	9.74575	7.9748	8.70975	8.12992	7.84105	8.31322	8.0801	6.45123	7.6932
AAEL000687-RA	12.1411	11.9725	12.1238	12.4128	12.1995	12.3405	12.0672	11.7543	12.3222	11.6966	11.9531	11.7828	12.1211	12.101	11.9296	12.2941	12.3481	12.2913	12.1059	12.118	12.1054	11.9732	11.739	11.8517	11.8866	11.2938	11.4203	11.6204	11.7066	11.957	12.0072	11.8298	11.8959	11.9519	12.1832	12.0735	12.0534	12.2341	12.3876	12.2131	12.4457	12.4123	12.5642	12.0828	12.0941	12.2131	11.5773	11.6194	12.0699
AAEL000688-RA	9.54252	6.44319	8.55535	9.67667	9.89615	10.1563	8.57434	8.8998	9.61437	8.76097	9.1016	9.83479	10.4336	10.715	10.2279	9.80006	11.2185	10.2369	6.30641	10.2055	5.9442	7.51819	8.39003	7.62405	7.8694	6.93142	9.26472	7.20226	8.51462	9.0043	8.55515	6.77141	8.7976	8.43838	9.11336	9.00241	9.3536	9.7256	9.57058	7.55344	8.74617	9.67507	9.5424	7.33035	9.79796	7.48768	7.26815	9.76228	9.54525
AAEL000689-RA	10.9033	11.528	11.0168	10.6266	10.6266	9.71861	10.5604	10.6203	10.4093	11.1027	9.87763	9.64532	9.33768	9.14174	9.03342	9.30047	9.44032	9.35404	8.90024	10.1363	9.97454	10.7327	11.3478	10.5024	11.3018	10.8107	10.5501	10.961	11.4058	10.7518	10.4919	10.8391	10.4339	10.523	8.54725	9.74477	10.3626	10.9147	11.3609	10.9229	11.2061	11.0985	11.4957	10.7331	11.1751	9.03927	10.7447	10.881	11.0685
AAEL000690-RA	11.2899	11.3705	11.2941	10.3649	10.8652	10.2919	10.7767	10.6006	10.6986	9.77082	9.14918	10.1393	8.44226	9.03843	9.47281	9.79472	9.17626	9.05432	10.2102	10.8658	10.3606	10.8257	10.5157	10.2587	11.283	10.6261	10.2307	10.993	10.0063	10.6845	10.4079	10.2333	10.0916	10.2423	9.11474	9.95612	9.1956	10.9494	10.8938	10.9683	10.9266	11.0315	10.3791	10.9758	10.9361	11.15	11.0896	10.9945	10.2877
AAEL000691-RA	12.4031	12.3998	12.3584	11.972	12.3248	12.5551	12.1936	12.0917	12.3366	12.4157	12.592	12.5844	12.5585	12.5598	12.5577	12.3149	12.0245	12.4662	12.5417	12.5553	12.5534	12.563	12.4869	12.5365	12.5528	12.2991	12.25	12.5086	12.6193	12.407	12.6784	12.4549	12.3819	12.494	12.3679	12.3022	12.4677	12.4078	12.2712	12.0488	12.443	12.2866	12.3496	12.1768	12.2343	12.2514	12.2835	12.1168	12.1204
AAEL000692-RA	11.9935	11.9079	11.9751	11.9314	12.1767	12.0802	12.2941	12.358	12.1923	12.3422	12.2212	12.1579	12.5121	12.3077	12.3471	12.5352	12.6469	12.4908	12.3166	12.3435	12.0469	12.4102	12.3384	12.3896	12.4094	12.5884	12.5622	12.443	12.3441	12.1785	12.2062	12.2031	12.2854	12.3043	12.4198	12.2519	12.4533	11.9088	11.9812	12.0124	11.9096	12.2147	12.1096	11.9931	12.2274	12.1266	12.2274	12.2305	12.2709
AAEL000693-RA	12.3968	12.2957	12.2666	12.1508	12.3279	12.0383	12.2738	12.2324	12.2218	12.288	12.3528	12.2712	12.0829	12.2486	12.195	12.0328	11.8838	12.0566	12.2848	12.228	12.2003	12.1134	12.1063	12.0189	12.1419	12.0774	12.1526	12.1225	12.3962	12.3634	12.4225	12.1921	12.1252	12.3251	12.0149	11.9389	12.1735	12.2754	12.2943	12.2644	12.1302	12.2794	12.211	12.3464	12.2654	12.3148	12.3041	12.128	12.2644
AAEL000694-RA	8.96491	9.9576	9.43067	9.29879	9.89451	9.65109	9.97005	10.2835	10.1289	9.55049	6.31662	9.16221	9.8836	9.57933	10.285	10.5516	11.088	10.2106	9.80373	10.5846	10.4465	8.90383	8.8396	9.73135	9.32311	8.42344	9.07556	9.28544	8.25602	8.76163	8.73821	8.36617	8.76163	9.2564	10.236	10.572	9.82124	10.6179	9.55656	8.98436	10.8462	8.65017	10.1878	8.79863	8.5442	8.92958	8.73359	10.3304	10.6055
AAEL000695-RA	12.7019	12.2445	12.7806	12.7246	12.7298	12.6504	12.1711	12.4557	12.3357	12.7205	12.6227	12.6797	12.694	12.4963	12.6608	12.4652	12.4556	12.6751	12.6311	12.6178	12.602	12.66	12.6506	12.5938	12.6244	12.6845	12.4543	12.4369	12.6815	12.678	12.7819	12.2561	12.5611	12.5007	12.3613	12.7167	12.6497	12.634	12.5446	12.634	12.2075	12.3698	12.3919	12.659	12.4527	12.4055	12.5477	12.6396	12.6396
AAEL000696-RA	12.0737	12.288	11.543	12.2652	11.7837	12.341	12.8271	11.2125	11.8857	11.1764	12.0246	11.7437	11.0036	11.5036	11.484	12.4517	11.3084	12.2094	12.1542	12.4039	12.3947	11.6479	12.1948	11.9733	12.0089	11.4076	10.8198	10.5383	11.4223	12.0724	12.2709	11.7499	11.8483	11.5211	12.141	10.9748	11.8188	12.4257	12.3762	12.2553	12.1787	12.2756	12.1219	12.3284	11.9969	10.3629	12.2334	12.133	12.1956
AAEL000697-RA	11.7581	11.5033	11.5571	11.9925	11.9324	11.986	11.8828	12.0059	11.8981	12.6328	12.5299	12.4437	12.7134	12.6574	12.6528	12.6247	12.6466	12.6556	12.6482	12.7143	12.7056	12.723	12.781	12.797	12.7451	12.7677	12.7637	12.7656	12.3883	12.3927	12.4546	12.6327	12.6274	12.5982	12.637	12.3674	12.5691	11.7958	11.7101	12.0133	11.6717	11.7699	11.6717	11.9812	11.8976	11.8321	11.9386	11.8174	11.8559
AAEL000697-RB	11.6828	11.5938	11.6917	11.983	12.06	11.6595	12.0147	12.0332	11.9972	12.6444	12.5697	12.6198	12.6918	12.6597	12.6658	12.7256	12.7121	12.6809	12.7281	12.7371	12.6968	12.6281	12.712	12.7521	12.6218	12.8007	12.8027	12.7269	12.5276	12.4124	12.4733	12.6794	12.6229	12.5524	12.5648	12.5275	12.5165	11.7595	11.8532	11.9892	11.6732	11.7512	11.7535	11.9164	11.8645	11.8156	11.8845	11.9273	12.0173
AAEL000698-RA	10.7563	10.8032	10.7918	10.8456	10.9319	10.85	10.4793	10.3184	9.85886	11.4327	11.702	11.564	10.7888	10.8924	10.8678	10.264	9.83281	10.4152	11.1199	11.317	11.0498	11.226	11.1799	11.3351	11.2756	11.4849	11.6546	11.3193	11.6022	11.4524	11.4517	11.5004	11.4302	11.4575	10.504	10.5089	10.2667	10.5178	10.5557	9.02436	10.3398	10.6407	10.5761	10.9012	10.7586	10.9413	10.7382	10.7365	10.8426
AAEL000699-RA	11.8961	12.0049	11.9356	12.0327	11.8857	12.1532	12.0404	12.0571	11.996	12.4364	12.2642	12.3416	12.3183	12.3246	12.2828	12.2816	12.3911	12.279	12.2339	12.0756	12.2845	12.3565	12.4379	12.4742	12.421	12.4109	12.3274	12.4361	12.185	12.1898	12.1515	12.3253	12.3972	12.4092	12.2489	12.0178	12.1614	12.0135	12.0631	12.1353	11.9069	11.9733	11.8678	11.8061	12.0244	11.8686	11.9648	11.9655	12.0358
AAEL000700-RA	10.5872	10.7561	10.3748	10.2325	9.81895	10.6158	9.72603	9.45249	10.1433	9.94377	10.1062	9.74076	10.1328	10.6825	10.1512	9.94136	10.8057	9.73013	10.0025	8.56861	6.8912	9.54319	8.33511	10.2453	9.77719	9.62938	5.95503	10.2681	9.58777	10.1936	10.1344	9.93183	10.126	10.2671	10.1698	9.50974	9.94434	9.8553	10.9267	11.2449	11.4394	9.19319	10.0801	9.3106	9.10166	9.43503	9.26532	9.69786	10.8881
AAEL000701-RA	13.1626	12.2925	12.0343	13.0094	11.5633	12.0496	12.3877	12.2599	12.4535	13.2987	12.3974	12.574	12.5379	12.0132	12.2304	11.5461	11.9865	11.5425	12.034	11.6017	11.7452	12.2941	12.3364	12.3131	12.496	13.0013	12.9127	12.2623	12.547	12.48	12.797	12.6766	12.5084	11.7154	11.6126	12.3525	12.0402	12.5018	12.5253	12.4856	12.5215	12.5095	12.5482	12.4509	12.4843	12.453	12.4751	12.4928	12.5089
AAEL000702-RA	12.2733	12.4767	12.5243	11.712	12.3564	12.7282	12.2403	11.9043	13.5145	12.5378	12.5624	11.6245	12.6268	11.5862	12.1574	13.1534	12.4359	12.8313	12.1347	12.21	12.2911	12.0496	12.6632	12.3167	12.4662	12.7497	12.1605	13.1644	11.805	13.1508	12.9255	12.4244	12.4731	12.3405	12.5256	11.5788	12.8319	12.7064	12.7638	12.7166	12.6248	12.6756	12.6554	12.765	12.6367	12.5994	12.5966	12.6075	12.6412
AAEL000703-RA	12.814	12.8979	12.8719	12.7838	12.8296	12.786	12.7645	12.8109	12.7174	12.7498	12.9391	12.8459	12.7755	12.9032	12.8039	12.7113	12.5836	12.7033	12.7777	12.7862	12.8004	12.74	12.7549	12.7497	12.8799	12.8372	12.847	12.7712	12.9302	12.9381	12.4266	12.8187	12.7245	12.6766	12.7515	12.7396	12.8462	12.6832	12.6321	12.6866	12.6586	12.6422	12.5769	12.9712	12.8137	12.8666	12.9495	12.956	12.8444
AAEL000704-RA	12.6681	12.7255	12.5535	12.6751	12.6788	12.4756	12.6637	12.7328	12.4744	12.2203	12.349	12.3527	12.3878	12.4847	12.4703	12.549	12.5663	12.5643	12.6041	12.5955	12.5874	12.518	12.5421	12.5481	12.4733	12.5231	12.4949	12.328	12.3376	12.3772	12.409	12.6912	12.5113	12.3796	12.5738	12.6104	12.6937	12.6752	12.8228	12.5965	12.6932	12.5868	12.7354	12.4901	12.3287	12.5792	12.5723	12.6188	12.6217
AAEL000705-RA	11.7524	11.4279	11.5704	11.319	11.1457	11.3555	11.8443	11.8758	11.6378	10.5217	10.6691	10.645	9.95118	9.57273	10.0222	10.7987	10.4586	10.5261	10.0166	8.15429	10.7575	11.5541	11.6323	11.4769	11.5339	11.1357	11.103	11.2456	10.5097	10.737	10.9208	10.9225	11.0098	10.7933	10.6501	9.80148	10.7018	11.885	12.0673	11.7623	11.5116	11.817	11.7449	11.4773	11.7869	9.68165	11.8015	11.68	11.9396
AAEL000706-RA	12.7972	12.7326	12.6586	12.6604	12.8051	12.4668	12.6209	12.7639	12.5632	12.7362	12.8697	12.9119	12.7209	12.81	12.7887	12.6823	12.643	12.7934	12.7718	12.7588	12.6689	12.5966	12.5259	12.5268	12.6762	12.6929	12.666	12.4822	12.8628	12.7521	12.8571	12.5877	12.7905	12.763	12.7267	12.7392	12.641	12.7051	12.7542	12.6693	12.5457	12.6322	12.6357	12.6529	12.6765	12.6152	12.6799	12.7645	12.7614
AAEL000707-RA	12.0782	12.2547	12.1466	12.201	12.0985	12.2003	12.353	12.4781	12.1795	12.6375	12.3487	12.5402	12.4932	12.4908	12.5544	12.3964	12.5693	12.4109	12.3432	12.3479	12.3515	12.3295	12.2508	12.2169	12.2563	12.477	12.3631	12.5386	12.477	12.3752	12.4035	12.3609	12.4342	12.4696	12.405	12.2382	12.4422	12.2952	12.2805	12.0975	12.2719	12.1058	12.2089	12.2498	12.1366	12.1437	12.2929	12.2836	12.321
AAEL000708-RA	12.3441	12.5821	12.2829	12.484	12.2556	12.4371	12.5386	12.7238	12.5113	12.7827	12.521	12.6275	12.7431	12.6167	12.6445	12.6385	12.6813	12.5924	12.568	12.657	12.6261	12.7578	12.715	12.7594	12.6774	12.7447	12.8575	12.7988	12.5677	12.5187	12.6308	12.6778	12.5969	12.689	12.6404	12.7729	12.6979	12.5471	12.5673	12.5309	12.5397	12.5	12.5506	12.1935	12.3662	12.3106	12.4448	12.5203	12.5388
AAEL000709-RA	12.9272	12.8737	13.0065	12.9354	12.9372	12.9089	12.9224	12.95	12.8636	12.9331	12.9636	12.984	12.9891	12.9682	12.9785	12.9653	12.9724	12.9466	12.9761	12.9639	12.9773	12.978	12.969	13.0027	12.9656	12.9667	13.001	12.9946	12.9848	12.9657	12.9203	12.919	12.9239	12.9024	12.9222	12.8478	12.9867	12.9139	12.8918	12.886	12.8715	12.8701	12.8887	12.9594	12.8989	12.9429	12.9719	12.9421	12.9501
AAEL000709-RB	12.853	12.9444	12.9913	12.9236	12.8767	12.901	12.9117	12.9699	12.8326	12.9818	12.9235	12.9122	12.8726	12.9418	12.9327	12.8777	12.8881	12.966	12.9172	12.9148	12.9119	12.8776	12.8723	12.9074	12.8574	12.8889	12.9432	12.9674	12.9691	12.9229	12.9836	12.9187	12.9228	12.9051	12.8643	12.8901	12.9695	12.9047	12.8881	12.8825	12.8755	12.8636	12.8674	12.9847	12.8918	12.9197	12.9478	12.9179	12.8992
AAEL000710-RA	11.4867	11.2957	11.2531	11.4674	10.2734	11.0457	11.6449	11.6157	11.972	11.4701	11.1195	11.1473	11.7768	11.7602	11.7962	12.3463	12.5738	12.1574	11.7198	11.3755	11.6692	11.6265	11.8346	11.6168	11.858	11.6464	11.7042	11.7281	10.9948	11.4787	11.4924	11.3383	11.3168	11.362	12.0781	11.6209	12.0208	11.5453	11.4222	11.3253	11.6195	11.7556	11.5203	11.1896	11.3966	11.5547	11.2297	11.3837	11.1288
AAEL000712-RA	12.2329	12.439	12.3508	12.1289	12.1815	12.2653	12.3236	12.1724	12.2547	11.4512	11.725	11.8378	11.7388	11.8263	11.7374	11.9666	11.5074	11.929	11.8658	11.4997	11.9782	12.0216	12.1105	12.074	12.0421	11.8697	11.9115	11.8592	11.8668	12.1635	12.1274	12.052	12.1268	11.9846	12.0815	11.9024	12.0992	12.3402	12.5284	12.2852	12.2988	12.1949	12.4027	12.4421	12.0644	12.1079	12.2034	12.1388	12.2852
AAEL000713-RA	12.8698	12.724	12.7648	12.6776	12.7681	12.8356	12.7801	12.804	12.9634	12.6845	12.7599	12.5298	12.848	12.7732	12.7175	12.788	12.8311	12.8369	12.807	12.8033	12.8148	12.8424	12.7905	12.7517	12.7993	12.7174	12.7125	12.6546	12.7101	12.8893	12.8999	12.563	12.6952	12.8527	12.8179	12.8086	12.7161	12.8623	12.865	12.7542	12.9433	12.8962	12.9336	12.8402	12.7577	12.7582	12.6219	12.6707	12.7009
AAEL000714-RA	12.341	12.1501	12.2682	12.0921	12.108	12.2742	12.0116	11.9016	11.9184	11.89	12.509	12.2009	11.2197	11.1881	11.3385	10.8602	10.1814	11.1901	11.7816	11.8943	11.9134	11.7655	11.4204	11.584	11.8278	11.6549	11.7285	11.687	12.156	12.2729	12.1832	11.578	11.7583	11.6193	11.3637	11.9623	11.3985	12.6452	12.6163	12.5433	12.1084	12.2827	12.2285	12.017	12.1228	11.9678	11.9524	12.2097	12.1635
AAEL000715-RA	10.4594	10.578	10.0037	8.58362	8.82934	9.1866	9.8809	9.59566	9.33493	11.4435	9.89232	9.96031	7.83702	7.5059	7.95463	8.32158	8.40983	7.85219	8.70513	9.99604	10.5864	9.78829	9.97315	9.96223	9.4903	8.94876	9.46166	9.90249	9.16476	9.89302	9.43763	9.68112	8.93523	9.49004	7.21846	9.36112	8.39893	10.6159	7.72972	9.27686	9.65623	8.97332	10.2717	9.1006	8.87411	9.24598	9.05152	10.5173	10.3028
AAEL000716-RA	12.3924	12.5613	12.4978	12.4527	12.5296	12.3964	12.3769	12.4429	12.4426	12.4818	12.5375	12.5631	12.3605	12.2958	12.2746	12.4069	12.2742	12.478	12.5444	12.3511	12.4647	12.4881	12.4639	12.4159	12.5142	12.492	12.4526	12.4686	12.4935	12.4668	12.4733	12.3556	12.4685	12.4536	12.4065	12.4735	12.4728	12.4457	12.361	12.4395	12.4074	12.4613	12.4032	12.4859	12.4774	12.464	12.4285	12.4003	12.3974
AAEL000717-RA	10.9266	10.7927	10.7196	10.4777	10.2996	10.0137	9.76167	9.21618	9.80269	9.34135	10.2548	10.0468	10.3328	10.7994	10.7757	9.86597	9.29541	9.8364	11.1707	8.36281	9.58798	8.78855	9.61004	7.53811	10.1074	10.8275	10.6807	9.96152	9.25531	10.6377	10.4526	10.082	10.3308	10.5295	10.0486	9.35067	9.64765	10.7397	10.8172	9.42128	10.8281	9.13306	10.8324	9.26098	9.05545	9.38362	11.6268	10.8537	10.5108
AAEL000718-RA	12.6703	12.916	12.925	12.7401	12.7952	12.7725	12.8893	12.8856	12.8279	12.4992	12.9515	12.8167	12.4842	12.4411	12.5376	12.8691	12.8647	12.8765	12.8468	12.8516	12.8339	12.7571	12.8468	12.4974	12.7791	12.6899	12.8271	12.7872	12.6565	12.8825	12.9543	12.6502	12.5158	12.7545	12.8308	12.808	12.9534	12.9191	12.9062	12.8991	12.8462	12.8453	12.7735	12.9004	12.8808	12.902	12.8264	12.7768	12.7421
AAEL000719-RA	12.3183	12.2385	12.2764	12.2989	11.8556	12.3369	12.0772	11.8033	12.1643	12.0695	12.3658	12.3449	12.2692	12.1141	12.1708	11.9314	11.5001	11.9995	11.8109	11.818	11.9918	12.0675	12.0319	12.0603	12.1471	12.1163	12.0345	12.0004	12.2751	12.1676	12.1351	12.39	12.069	12.5259	11.8513	12.1056	11.9069	11.8702	12.1207	11.9673	12.4593	12.0243	12.088	12.343	12.0528	12.3392	12.0477	12.2519	12.255
AAEL000720-RA	10.963	11.2261	11.1647	11.2165	11.0887	11.3385	11.5462	11.4171	11.3312	11.5604	11.5337	11.4831	11.6505	11.333	11.6536	11.8173	11.8347	11.5835	11.6726	11.9223	11.5693	11.8666	11.8615	11.8578	11.632	11.9499	11.9262	11.9162	11.1625	11.3156	11.4216	11.4129	11.5249	11.4643	11.5972	11.2288	11.5887	11.1901	11.2163	11.3009	11.3023	11.2562	11.2292	11.3378	11.3201	11.0587	11.287	11.2463	11.2548
AAEL000721-RA	10.1787	9.46136	9.66835	11.643	11.6374	11.9259	11.1222	11.458	11.3213	10.4971	11.2601	10.8062	11.6842	11.7252	11.5412	11.5028	11.9711	11.4867	10.2005	10.2615	10.2825	11.7786	11.6527	11.8051	11.8008	11.4888	11.1939	11.2161	10.8739	11.0056	11.3139	11.1909	11.2187	11.6464	11.3563	10.4537	11.4188	10.9975	11.8223	10.4173	10.7673	10.1529	11.4024	10.2637	10.0666	10.3904	10.2209	11.7965	11.8643
AAEL000723-RA	10.0608	10.7085	10.597	11.2978	8.06572	10.5593	9.83908	10.6172	10.284	9.84543	10.3858	11.0411	10.7069	10.3106	10.5281	10.2078	12.3084	10.4851	10.378	9.33767	10.7817	10.3219	10.1296	10.3985	9.9601	10.4957	10.9156	10.0784	10.2388	11.0153	10.3904	9.67871	9.65256	10.7406	11.0424	11.3261	10.1557	10.9924	10.9924	9.63369	10.9784	9.36274	10.3108	9.47259	9.27723	9.59824	9.43021	10.0415	10.7398
AAEL000725-RA	10.7753	9.49377	10.4338	10.6719	10.545	10.747	10.6975	10.5003	10.6598	8.14258	10.5683	10.4164	10.3918	10.837	10.4526	10.995	11.1786	10.3038	10.8819	10.9586	10.8923	10.1785	10.2771	10.9655	10.0507	10.5326	10.6074	9.5815	9.82733	9.76019	10.0411	10.3072	10.6173	10.3863	10.8406	9.36273	10.4111	10.6244	10.7941	10.6111	11.0884	11.0379	10.9046	11.2557	10.7513	11.26	10.3591	10.2505	10.2687
AAEL000726-RA	12.9333	12.8891	12.8797	12.938	12.8723	12.9228	12.9305	12.8688	12.9691	12.5528	12.3393	12.3298	11.7875	11.8507	11.9113	12.5145	12.6405	12.5865	12.8214	12.8817	12.8372	12.8411	12.7767	12.8307	12.8934	12.5473	12.6527	12.6782	12.6536	12.5516	12.5579	12.543	12.5709	12.5695	12.5434	12.2794	12.5262	12.9159	12.8814	13.0479	12.7879	12.8907	12.7948	12.8289	12.9119	12.8667	12.9066	12.7338	12.7865
AAEL000727-RA	12.1218	12.289	11.7379	11.7469	12.0118	12.1877	11.8144	11.0226	11.5673	11.286	12.3801	12.3553	11.5639	12.1229	12.1843	11.6747	10.4698	11.6488	12.151	12.4501	12.2079	11.9322	11.9581	12.1843	11.8927	12.318	12.0903	11.4829	12.173	12.1973	12.4416	12.1415	12.0893	11.8484	11.7585	10.9506	11.313	11.9661	11.8241	11.9746	11.8021	11.9791	11.7928	12.0994	11.9281	12.0693	12.0851	12.0899	11.8375
AAEL000728-RA	12.7544	12.9303	12.9806	12.968	12.9553	12.9322	12.9432	12.9559	12.9406	12.8602	12.9328	12.9961	12.9351	12.9611	12.9621	12.9754	12.9217	12.947	12.9909	12.9982	12.9578	13.0085	12.8521	12.7979	13.0054	13.0141	12.9944	12.9838	12.9254	12.9525	12.9748	12.8323	12.8989	12.9483	12.9727	12.9081	12.9946	12.9191	12.9142	12.8883	12.8933	12.8265	12.8593	12.849	12.8619	12.9147	12.9934	13.0071	12.9381
AAEL000729-RA	9.43351	11.2428	9.72619	10.4517	10.146	9.17832	9.53587	9.63171	8.65047	7.90454	8.26737	9.19724	10.1702	9.56721	9.91046	10.1096	9.32	8.91442	10.9168	10.6602	11.1985	10.2209	9.83015	9.54561	10.6082	10.395	8.73611	8.96013	9.44574	9.74399	10.0701	10.3053	10.2747	9.86247	10.3352	11.6963	10.4636	10.7692	10.7845	10.7111	9.98061	10.4566	9.90599	7.58657	10.1267	10.2462	9.7145	9.96769	9.62407
AAEL000730-RA	12.5278	12.5179	12.4333	12.4021	12.6619	12.5025	12.4057	12.6386	12.5345	12.61	12.6027	12.6753	12.591	12.5898	12.6282	12.5783	12.5333	12.5866	12.6554	12.7121	12.6691	12.6369	12.7444	12.5947	12.6076	12.8049	12.6964	12.7436	12.684	12.722	12.6111	12.8033	12.8556	12.5696	12.5523	12.5159	12.5413	12.4378	12.3797	12.4828	12.4028	12.4201	12.4121	12.5629	12.532	12.5467	12.649	12.5857	12.5396
AAEL000731-RA	12.5006	12.5556	12.5921	12.7239	12.6459	12.5824	12.7023	12.5892	12.6591	12.5257	12.3665	12.4244	12.5143	12.5296	12.5697	12.6401	12.6267	12.5713	12.6404	12.6213	12.6195	12.5654	12.6425	12.6712	12.5643	12.5154	12.6682	12.5958	12.3507	12.4559	12.4861	12.5885	12.4833	12.4974	12.6307	12.5426	12.6489	12.62	12.5553	12.6486	12.5892	12.6309	12.5927	12.4984	12.5436	12.5242	12.6533	12.6095	12.6364
AAEL000732-RA	12.6073	12.5923	12.6943	12.8075	12.5642	12.7318	12.7152	12.6705	12.8121	12.4351	12.3725	12.446	12.0693	12.0032	12.0723	12.6079	12.6007	12.4767	12.5429	12.6229	12.6748	12.6443	12.6376	12.6852	12.7628	12.3682	12.5626	12.6602	12.4035	12.3763	12.3767	12.3832	12.4644	12.4655	12.5468	12.3058	12.4174	12.813	12.9038	12.8984	12.6274	12.7513	12.6693	12.5302	12.5607	12.5334	12.5494	12.498	12.5787
AAEL000733-RA	10.3151	10.2169	10.1186	9.93505	10.0455	11.0179	9.79938	11.0856	10.7597	9.51771	10.6052	9.71655	10.0447	9.1831	9.10526	11.0277	12.1585	10.791	11.0067	11.1637	11.1327	10.573	10.8528	10.3776	10.6934	9.63037	9.22109	8.73956	10.0392	10.3202	10.4155	10.0499	10.3588	10.203	11.0649	11.2158	9.90908	10.9666	11.0449	9.61227	10.9967	9.35066	11.0124	9.46016	9.26554	9.57651	9.40702	11.0066	10.9828
AAEL000733-RB	9.86253	7.9355	7.15225	9.20615	8.39805	9.61526	10.1299	11.1389	10.0683	9.35737	6.65547	10.0045	9.76975	9.07076	9.34405	10.184	9.95309	9.86316	10.8421	11.3861	10.5331	11.2335	11.2208	10.7546	10.3098	10.9815	10.6443	10.6451	10.3568	9.75315	9.77329	9.56941	9.65339	9.65865	10.4177	9.84085	8.71702	9.92515	9.96922	8.44475	9.9651	8.1634	9.89907	10.1388	8.08546	8.41605	8.22401	9.99954	9.99555
AAEL000734-RA	12.0925	11.9865	11.9666	11.4414	11.6436	11.3878	11.1396	11.3616	11.5566	12.5008	11.9181	12.3146	11.9354	12.2237	12.1314	11.8227	12.065	11.8642	11.7441	10.2934	11.7471	11.7429	11.848	11.7658	11.8962	11.9371	11.9035	12.0157	12.1309	12.3571	12.1736	12.0597	11.8967	12.2539	11.7123	11.8605	12.0879	11.3711	11.3974	11.7438	11.2233	11.5048	11.2637	12.2289	11.581	12.1772	11.9057	11.5981	11.5493
AAEL000735-RA	12.0797	11.9723	12.007	12.091	11.8665	12.1032	12.0534	11.9136	11.9532	11.5486	11.9024	11.852	11.8403	11.8012	11.7382	11.4353	11.275	11.5861	11.4719	11.5709	11.544	11.625	11.5898	11.5977	11.6425	11.6799	11.6931	11.731	11.7864	11.8689	11.7705	11.854	11.8684	11.9294	11.4693	11.4376	11.5809	11.8712	12.002	12.0763	11.9947	12.2293	12.2811	12.0117	12.128	11.9459	11.9582	11.8712	12.0334
AAEL000736-RA	5.6259	8.10983	7.8966	5.58532	6.02863	8.563	6.30706	5.97023	4.94606	6.13796	7.69547	9.56528	5.01492	5.81085	5.30832	6.47577	7.01854	6.02907	9.05334	11.6872	7.35205	9.86965	8.51067	7.84548	7.52252	5.50826	9.53669	6.86062	9.25656	6.34835	5.61607	4.85899	4.70918	5.36754	6.7128	6.63555	4.9274	7.21172	7.79292	5.30832	5.68134	8.6623	8.21811	4.94818	4.54073	5.22902	4.85355	6.50353	6.19722
AAEL000737-RA	12.3779	12.4298	12.4954	12.7129	12.623	12.4243	12.5266	12.4751	12.5592	12.7891	12.6481	12.6991	12.7702	12.674	12.7906	12.7532	12.8219	12.7509	12.759	12.7413	12.7525	12.7163	12.8234	12.7251	12.8066	12.6225	12.8418	12.8024	12.58	12.7327	12.6766	12.4629	12.7623	12.7995	12.7062	12.7062	12.6964	12.5123	12.4013	12.5351	12.3927	12.3704	12.3983	12.6283	12.5183	12.5631	12.6635	12.6035	12.5615
AAEL000737-RB	11.3345	11.1535	11.3192	11.6841	11.4531	11.1637	11.8501	11.7102	11.6481	11.6224	11.1336	11.2034	11.6536	11.7634	11.7027	12.2172	12.493	11.9217	11.2482	11.0212	10.9247	10.8633	10.9623	10.5071	10.9642	10.8159	11.1017	11.0237	11.4781	10.9927	10.8695	11.2953	11.257	11.11	11.6291	11.3639	11.7762	11.7952	11.6942	11.8883	11.6363	11.6811	11.6756	11.7369	11.5766	11.4882	11.2978	11.2307	11.1832
AAEL000738-RA	11.8645	11.1588	12.1378	11.5144	11.7507	10.7744	11.2162	11.3947	11.2769	11.8112	11.6323	12.05	11.1242	10.794	11.4146	10.8049	10.5661	11.3193	11.9983	11.5046	11.4374	11.1105	11.0307	11.2113	11.285	11.4235	11.4925	11.0271	12.0194	11.2468	11.8537	11.3118	11.9821	12.0319	10.6098	10.6088	10.6546	11.7515	11.7597	11.7618	11.4906	11.6388	11.7577	11.3854	11.6023	11.0737	11.6947	11.4524	11.6143
AAEL000739-RA	12.1772	12.2936	12.4156	12.6351	12.7418	12.4211	12.4904	12.576	12.4547	13.1808	13.0178	13.009	13.0028	13.0294	13.0179	13.0193	13.0104	12.9859	12.9516	13.0181	12.9428	12.9601	13.0544	13.0388	13.0331	13.0538	13.0666	13.0854	13.0928	13.1111	13.0618	13.0481	13.1028	12.9751	13.0004	12.8808	12.9733	12.3793	12.3013	12.464	12.3561	12.4497	12.283	12.4161	12.5154	12.5154	12.5641	12.5181	12.5433
AAEL000739-RB	12.0843	12.324	12.2881	12.5235	12.5859	12.4277	12.3047	12.2081	12.3409	12.6869	12.7438	12.7789	12.7139	12.7203	12.7268	12.7132	12.5472	12.6526	12.7586	12.7436	12.7585	12.6987	12.7638	12.7016	12.7503	12.8014	12.7118	12.7683	12.7337	12.7713	12.6989	12.5711	12.8055	12.6882	12.6853	12.6697	12.6405	12.2736	12.2304	12.2942	12.2516	12.2663	12.2357	12.4368	12.4048	12.4209	12.433	12.4171	12.3416
AAEL000740-RA	12.837	12.8083	12.8958	12.7795	12.7928	12.7769	12.8174	12.8456	12.7945	12.8507	12.7513	12.7598	12.8166	12.7797	12.801	12.8586	12.8392	12.7693	12.8797	12.3422	12.7262	12.8213	12.8246	12.8404	12.8573	12.5396	12.6846	12.8448	12.7659	12.9406	12.9168	12.7098	12.6074	12.6294	12.7982	12.7145	12.8324	12.8829	12.8714	12.8797	12.9051	12.8907	12.8732	12.8911	12.9065	12.9347	12.6669	12.629	12.5793
AAEL000741-RA	12.5471	12.4189	12.4526	12.0099	12.162	12.2052	12.2275	12.2732	12.126	12.3187	12.5109	12.5038	12.455	12.5726	12.5269	12.1982	12.1489	12.477	12.4285	12.4174	12.4603	12.4153	12.4812	12.3384	12.3559	12.4229	12.4142	12.3252	12.4076	12.3789	12.3157	12.1326	12.0781	12.2259	12.1226	12.5994	12.3612	12.3723	12.3216	12.3626	12.3376	12.3407	12.2562	12.3184	12.311	12.3493	12.3156	12.1256	11.941
AAEL000742-RA	10.2859	10.2457	9.9059	10.6966	10.1989	10.7001	10.7091	10.6612	9.6454	10.9676	10.1735	8.22835	11.0204	10.4231	10.5716	10.5359	11.4845	10.8619	9.72885	9.07034	11.14	9.72371	8.8994	9.929	10.4252	9.03295	8.72189	10.1078	8.22354	9.57319	9.59069	9.96589	9.51054	9.97269	10.1611	10.3224	10.4467	9.848	9.54223	10.2708	10.8528	10.4014	9.94285	10.3791	10.6309	10.0377	10.034	11.6584	9.25843
AAEL000743-RA	10.7853	11.1819	10.7702	11.1726	10.8285	11.3152	10.9445	10.5043	10.779	11.4911	11.785	11.9207	11.9542	11.8351	11.9835	11.7478	11.8966	11.6516	11.5782	11.6728	11.6295	11.6695	11.6715	11.6842	11.4944	11.9274	11.5571	11.8105	11.7701	11.7417	11.6718	11.8404	11.8546	11.7745	11.4956	11.7499	11.385	10.8818	10.8859	10.9602	10.9395	10.8787	11.0026	10.8951	10.9661	10.8951	11.0073	10.9921	10.9326
AAEL000744-RA	12.7557	12.6979	12.6346	12.477	12.637	12.8014	12.6729	12.6592	12.838	12.6589	12.7693	12.6466	12.487	12.4205	12.455	12.7671	12.679	12.69	12.562	12.6018	12.5602	12.7503	12.4851	12.4694	12.661	12.7505	12.8144	12.6762	12.7601	12.8397	12.6541	12.4407	12.789	12.7629	12.7845	12.8199	12.6978	12.7673	12.8514	12.7352	12.6563	12.609	12.609	12.5912	12.5352	12.5359	12.5757	12.6052	12.5692
AAEL000745-RA	12.4416	12.4507	12.4776	12.7152	12.7856	12.4976	12.7757	12.6946	12.6332	12.375	12.4843	12.4655	12.6709	12.6574	12.6338	12.7489	12.8073	12.806	12.669	12.704	12.6855	12.7652	12.8254	12.7984	12.7544	12.7399	12.7747	12.7493	12.3047	12.2697	12.2965	12.7751	12.4516	12.6863	12.7858	12.7858	12.7592	12.76	12.7916	12.6874	12.6908	12.6901	12.6821	12.78	12.7073	12.7086	12.6079	12.6706	12.6706
AAEL000746-RA	12.8399	12.8457	12.765	12.7373	12.5974	12.8411	12.6354	12.6078	12.6348	12.8311	12.6872	12.6996	12.7873	12.7119	12.7197	12.6044	12.558	12.673	12.6286	12.5356	12.5885	12.6296	12.6836	12.6383	12.6116	12.6864	12.7617	12.902	12.7266	12.8445	12.868	12.646	12.7647	12.8393	12.5621	12.5645	12.6975	12.5856	12.6078	12.6302	12.8986	12.8336	12.8967	12.7053	12.8212	12.838	12.6439	12.606	12.6097
AAEL000747-RA	12.1747	12.1466	12.142	12.0727	11.9544	12.1291	11.8759	11.9414	11.8802	12.3965	12.5081	12.5432	12.3059	12.4528	12.4647	12.2125	11.991	12.1705	12.3002	12.215	12.342	12.1541	12.2396	12.3285	12.0241	12.2295	12.1807	12.2529	12.4575	12.4078	12.374	12.4993	12.4283	12.3647	12.1733	12.1095	12.1255	11.9572	11.9744	11.9261	11.9949	11.9572	11.9365	12.0897	12.1231	12.2316	12.2219	12.1264	12.0628
AAEL000748-RA	12.5385	12.5054	12.6101	12.5997	12.5534	12.5364	12.402	12.4792	12.4783	11.5512	11.7592	11.675	10.8682	10.7349	10.6568	11.6802	11.3857	11.5375	11.7412	11.6195	11.9521	12.0029	12.0705	12.0973	11.9459	11.6105	11.5051	11.6077	11.8242	12.0265	11.9578	11.9402	11.9894	11.9106	11.3997	12.0893	11.3038	12.7588	12.8131	12.8186	12.5602	12.5191	12.5314	12.3559	12.4671	12.4286	12.4566	12.4517	12.5444
AAEL000749-RA	12.9074	13.0009	13.0575	13.0171	12.9879	13.0021	12.8421	12.9464	12.8823	12.5443	12.2748	12.3126	11.7123	11.5674	11.6487	12.264	12.4315	12.3063	12.6655	12.5712	12.6478	12.7279	12.6457	12.6937	12.7057	12.5163	12.5477	12.5912	12.5268	12.6332	12.6106	12.4704	12.408	12.4968	12.2972	12.1615	12.33	13.0968	12.9851	13.152	12.7853	12.8482	12.7722	12.869	12.9543	12.8898	13.0842	13.1043	13.1319
AAEL000750-RA	12.1487	11.8986	12.0401	12.1281	11.8874	12.0726	11.8566	12.0098	11.9355	12.3996	12.4036	12.5202	12.2471	12.3955	12.4061	12.0209	12.0134	12.0097	12.2418	12.0532	12.0179	12.1176	11.907	12.2033	12.1095	12.1977	12.3242	12.487	12.3411	12.3738	12.3344	12.4695	12.3651	12.3061	12.1458	11.8872	11.9574	11.8058	11.7802	12.1063	11.6804	11.9831	11.9543	12.0282	12.0998	12.0897	12.1413	12.1468	12.1317
AAEL000751-RA	10.1065	10.1864	9.72841	11.0853	10.4693	10.7822	10.393	10.6633	10.8409	10.9883	10.2734	9.55934	11.3569	11.2511	10.9727	11.4717	12.0707	11.1198	8.63012	6.89068	10.753	9.4534	9.88796	9.16847	9.37066	9.87351	8.64382	9.4524	9.34991	9.48754	9.91437	10.0309	10.0127	9.9131	11.2202	12.7359	10.9067	11.3485	11.2498	9.77968	10.6478	9.49285	11.3199	9.61993	9.41595	11.6491	9.56418	11.2642	9.55265
AAEL000752-RA	12.4437	12.5719	12.5346	12.596	12.6133	12.7242	12.7361	12.6596	12.5334	12.6198	12.5759	12.6916	12.6625	12.6299	12.6308	12.6966	12.77	12.7347	12.6941	12.7207	12.6819	12.679	12.7459	12.7478	12.6704	12.5953	12.6544	12.4851	12.5723	12.4396	12.37	12.732	12.7353	12.5371	12.7775	12.677	12.7079	12.5759	12.5481	12.6197	12.5481	12.5874	12.537	12.6665	12.6678	12.6777	12.7042	12.6645	12.6504
AAEL000752-RB	12.521	12.468	12.4262	12.418	12.3557	12.4893	12.3852	12.4347	12.4355	12.4619	12.5349	12.4995	12.4568	12.4168	12.423	12.4412	12.3683	12.4469	12.3478	12.3933	12.361	12.4407	12.2692	12.3024	12.3102	12.3571	12.331	12.3262	12.4515	12.5269	12.4572	12.3361	12.41	12.4294	12.4649	12.747	12.4526	12.4195	12.375	12.4412	12.378	12.4081	12.1991	12.4708	12.4561	12.445	12.5096	12.4506	12.4626
AAEL000753-RA	11.1696	10.9746	10.2732	11.5314	11.0358	11.5675	10.9576	10.5366	10.8644	11.2116	11.8834	12.2683	12.2651	11.9027	12.0093	9.96062	9.43052	10.362	11.2587	11.6023	11.7624	11.4004	11.4679	11.2753	11.3119	11.3083	11.4291	11.452	11.4997	11.5691	11.8998	11.6079	11.8978	11.8271	10.9894	10.0408	11.0129	11.1769	11.2476	9.77224	11.2029	11.3499	11.353	9.62272	11.2885	9.74599	11.4392	11.4191	11.4349
AAEL000754-RA	10.7615	9.94693	10.1773	11.3505	10.7979	11.2467	11.0825	11.1834	11.4338	10.4782	9.97853	10.2112	11.8	11.2898	11.2267	12.1655	12.8651	11.9513	10.3302	10.3865	11.2013	10.1254	10.4881	10.0195	10.4896	10.4293	10.3498	10.7899	9.55558	10.3338	10.2074	10.1859	10.2846	10.2448	11.9701	11.311	11.7977	11.3314	11.1521	12.3666	11.1346	9.70671	11.3596	11.4991	11.4246	9.94082	9.77364	11.3294	10.9142
AAEL000755-RA	11.2552	11.2574	11.4758	11.5685	11.5922	11.5769	11.967	12.0849	11.9508	12.3781	12.0814	12.1394	12.3974	12.2998	12.3676	12.5794	12.6845	12.536	12.4284	12.4219	12.4719	12.6039	12.6292	12.5998	12.5498	12.6034	12.5691	12.5859	11.9966	11.9827	12.066	12.3002	12.2624	12.0994	12.4607	12.5385	12.371	11.6934	11.5001	11.9041	11.4872	11.6484	11.4382	11.867	11.6635	11.4693	11.7053	11.4953	11.5432
AAEL000756-RA	10.5329	10.7526	10.7795	11.0145	10.9715	11.3236	10.3377	10.4237	10.4028	10.6632	11.3829	10.9965	11.0695	10.2252	10.587	11.2383	11.2172	10.9286	11.4832	11.6167	11.8335	11.3332	11.4125	11.3443	11.1676	11.496	11.3982	11.3808	11.0784	11.0923	11.211	11.26	11.4042	11.1914	10.7005	9.91369	10.6386	10.7339	10.2108	10.7861	10.1708	10.3931	10.3227	10.3931	10.9068	10.8867	11.058	10.8102	11.1414
AAEL000757-RA	12.321	12.4678	12.4935	12.2713	12.3331	12.2685	12.3154	12.4226	12.1447	12.2052	12.0834	12.1618	12.2925	12.1504	12.2506	12.3824	12.4417	12.3993	12.2312	12.1992	12.2111	12.309	12.2589	12.1486	12.2907	12.2318	12.2108	12.0829	11.9615	12.0023	12.0611	11.8874	12.0994	11.9897	12.3442	12.4727	12.4035	12.3751	12.526	12.3745	12.5082	12.5	12.527	12.2677	12.3524	12.3968	12.1195	12.2965	12.3263
AAEL000757-RB	12.848	12.8041	12.8746	12.6315	12.8271	12.7546	12.7198	12.9027	12.7715	12.7354	12.5537	12.5463	12.805	12.706	12.6984	12.9166	12.9189	12.8834	12.4777	12.497	12.5688	12.6728	12.6319	12.7113	12.6772	12.5854	12.6515	12.7504	12.3324	12.2674	12.3901	12.358	12.4386	12.4571	12.8508	12.8882	12.8004	12.7715	12.9154	12.8918	12.9699	12.9946	12.9076	12.7057	12.841	12.8201	12.6741	12.7862	12.7829
AAEL000758-RA	12.9118	12.9222	12.9509	12.9168	12.8658	12.8499	12.7095	12.8998	12.8486	12.9347	12.9213	12.9511	12.9667	12.9481	12.9528	12.9022	12.8459	12.9149	12.9088	12.9107	12.8937	12.934	12.9153	12.8824	12.908	12.9312	12.7905	12.9336	12.8836	12.9039	12.8781	12.9108	12.9137	12.9006	12.8803	12.9466	12.9043	12.9008	12.8771	12.9432	12.8718	12.9053	12.8712	12.9079	12.8712	12.8592	12.8274	12.806	12.8383
AAEL000758-RB	12.9258	12.8135	12.8059	12.8614	12.9316	12.9152	12.923	12.9076	12.9455	12.9428	12.9647	12.9764	12.8926	12.9673	12.9732	12.9334	12.8787	12.8877	12.9108	12.9106	12.9092	12.9339	12.7582	12.7067	12.8921	12.9557	12.963	12.7549	12.9577	12.9466	12.968	12.5037	12.8571	12.9101	12.9148	12.9541	12.8306	12.8688	12.9229	12.879	12.8539	12.847	12.9016	12.8608	12.8665	12.9218	12.924	12.8948	12.9803
AAEL000759-RA	13.2961	12.2897	12.5404	13.909	11.9581	12.9979	11.6859	11.7467	12.1761	13.0725	12.9098	12.606	12.7588	12.3048	12.4815	12.2413	11.6315	12.2577	12.3647	12.2568	12.6799	12.5962	12.4758	12.8286	12.3103	12.0766	12.5469	12.2019	12.7272	12.4351	12.7087	13.1402	12.7747	12.2001	12.1514	12.0173	12.3613	12.65	12.6338	12.6138	12.6074	12.623	12.5893	12.5659	12.5815	12.6281	12.5767	12.561	12.5499
AAEL000760-RA	11.7479	11.614	11.6886	11.7576	11.8373	11.7515	12.4909	12.4199	12.4876	10.8711	11.2454	10.9885	10.3246	10.9104	11.073	11.9069	12.0109	11.8321	12.0725	11.9586	11.8283	12.0911	12.1989	12.1697	12.1053	12.0072	12.1093	11.9957	11.6595	11.6289	11.7491	11.6946	11.631	11.4527	12.1282	11.8598	12.0363	11.9061	12.0606	11.8838	12.3766	12.0797	12.4548	11.7627	11.981	11.9261	11.598	11.6393	11.7134
AAEL000761-RA	12.4394	12.3763	12.4117	12.4376	12.4123	12.624	12.2685	12.1561	12.4084	12.5283	12.6671	12.5686	12.6731	12.6197	12.6198	12.4782	12.369	12.476	12.4135	12.3814	12.3959	12.465	12.5848	12.5841	12.4026	12.5446	12.4754	12.4291	12.4097	12.4836	12.545	12.3886	12.6918	12.6008	12.3878	12.4169	12.3842	12.3985	12.4168	12.4278	12.1665	12.416	12.4097	12.4144	12.4278	12.4065	12.4479	12.4417	12.4714
AAEL000762-RA	11.0707	10.8154	10.5985	11.1811	11.094	11.0722	11.3915	11.6593	11.4317	8.88067	9.7403	9.66187	10.7324	10.83	10.5557	11.6327	12.2092	11.6316	10.9957	10.6621	10.3264	11.1258	11.2304	11.2197	11.4587	10.8251	10.7514	10.9334	9.69539	9.91442	10.1478	10.8808	10.8339	10.6348	11.3557	10.5018	11.4822	11.4069	11.6552	10.0673	11.4629	11.711	11.5289	11.6081	11.6184	10.0316	9.87327	11.58	11.5836
AAEL000763-RA	11.5645	11.8131	11.6033	11.4772	12.1469	11.889	11.3354	10.5748	11.1546	12.1517	12.1591	11.9402	12.187	12.4025	12.4803	11.4003	11.477	11.3906	12.0064	11.5663	11.7624	11.6506	11.9294	11.6154	11.6762	11.7405	11.7131	12.2023	12.3151	12.1361	12.1746	11.5942	12.8305	12.3687	11.2236	10.8968	11.8957	11.713	11.6261	10.0564	11.4197	11.6667	11.6909	11.7042	11.7027	11.6591	11.7101	11.6513	11.7473
AAEL000764-RA	10.6957	9.99307	9.98265	11.3115	11.2635	11.0248	10.9841	11.1148	11.1274	11.0587	10.111	9.96182	11.4188	11.5908	11.4113	11.7186	12.1251	11.441	10.4941	9.89076	9.43948	9.295	9.45129	9.98404	9.50857	9.48431	9.50542	8.90321	10.7299	10.0872	10.1656	9.56438	9.67391	9.82223	11.739	11.1529	11.683	11.6264	11.2299	10.3393	10.3565	10.0696	11.668	10.1786	9.98506	10.3039	10.1365	11.4283	11.4608
AAEL000765-RA	11.894	11.9361	12.0303	12.2568	11.9923	11.796	11.7197	12.0171	11.7619	10.48	10.6648	10.7244	12.0479	11.9464	11.8857	12.4309	12.5984	12.2393	12.0461	12.076	11.9033	11.3957	11.8667	11.8771	11.6271	11.3192	11.0921	10.865	10.6091	10.5531	10.5504	11.5498	11.6588	11.1625	12.5534	12.0664	12.2116	12.0093	12.36	12.2145	12.5907	12.2486	12.3298	12.0908	12.0006	12.1862	10.1468	11.8812	11.8053
AAEL000766-RA	12.7654	13.0009	12.9974	12.9502	12.8366	12.8415	12.9412	12.9684	12.8719	12.788	12.5977	12.5796	12.6323	12.5724	12.6352	12.7787	12.853	12.776	12.8288	12.7945	12.7868	12.8311	12.7895	12.7482	12.7906	12.832	12.8002	12.7794	12.57	12.5771	12.6742	12.5518	12.6116	12.5444	12.7644	12.8245	12.7997	12.9496	12.9077	13.0082	12.9284	13.007	12.8969	13.0025	12.9351	12.8509	12.8419	12.7986	12.8136
AAEL000767-RA	12.3904	12.5623	12.4601	12.5999	12.6658	12.6476	12.6412	12.6761	12.608	12.4522	12.6233	12.6559	12.7683	12.7333	12.6526	12.7721	12.7949	12.7583	12.6096	12.7555	12.751	12.7288	12.6688	12.7815	12.6815	12.7861	12.7406	12.8651	12.5508	12.5488	12.5665	12.7562	12.6762	12.6635	12.7461	12.7705	12.7699	12.5521	12.5063	12.6155	12.4566	12.5174	12.4738	12.6377	12.5872	12.6066	12.6181	12.493	12.5487
AAEL000767-RB	12.8014	12.17	11.7502	12.0786	12.2573	12.4746	12.7338	12.2727	12.3374	12.25	12.5649	12.6426	11.7222	12.8238	13.0665	12.3528	11.3384	12.7936	13.1327	12.4675	12.4167	11.759	12.8889	12.5655	12.9687	12.351	11.8497	11.5288	12.0139	11.911	12.2707	12.4507	12.853	12.3757	12.8021	12.486	12.7627	12.489	12.4697	12.4324	12.417	12.4138	12.4381	12.4066	12.455	12.4581	12.4581	12.4311	12.4611
AAEL000768-RA	9.26987	9.34317	10.0307	11.2523	11.1073	10.6657	10.3032	10.8492	10.5027	10.9306	10.6749	10.8879	11.2015	10.8476	11.1091	10.8885	10.6191	10.8069	10.624	10.8942	10.7819	10.8581	10.9789	10.9013	10.8141	10.4893	10.9816	11.1899	10.6868	10.7596	10.6857	11.5897	11.4033	11.3061	10.5851	10.0786	10.8432	10.5917	10.1334	10.6445	10.1626	10.3791	9.98972	10.4864	10.296	10.6096	10.4555	10.4965	10.0723
AAEL000769-RA	11.7634	11.9575	11.8519	11.7554	11.7676	11.8392	11.4877	11.8214	11.7801	12.7861	12.6205	12.6304	12.4777	12.5859	12.5899	12.3179	12.4448	12.3203	12.3254	12.28	11.9974	12.5713	12.4336	12.5491	12.4477	12.7183	12.772	12.859	12.6096	12.6732	12.6432	12.5755	12.5478	12.5332	12.3665	12.7046	12.2993	11.7205	11.6127	11.8621	11.686	11.7006	11.7045	11.8927	11.7401	11.8434	11.9778	11.965	11.5796
AAEL000770-RA	12.9006	12.9507	12.794	12.7165	12.6841	12.8174	12.7737	12.7537	12.8043	12.7419	12.7863	12.8261	12.7288	12.6592	12.7231	12.5811	12.4276	12.6506	12.5809	12.5934	12.5241	12.57	12.5805	12.6181	12.6143	12.6452	12.49	12.5425	12.8127	12.7426	12.9065	12.7569	12.7346	12.8686	12.5831	12.721	12.707	12.8434	12.6491	12.8538	12.7844	12.8699	12.6238	12.7752	12.821	12.8419	12.8516	12.7097	12.6747
AAEL000771-RA	11.2306	10.9911	10.9453	11.1029	11.0655	10.8668	11.2702	10.872	10.9525	8.40126	10.421	10.3499	10.6769	11.2586	11.1357	11.204	12.0842	11.1822	10.1216	10.7331	10.9343	10.9209	10.4649	10.888	10.6125	10.7082	10.8213	10.5422	10.2981	10.5234	10.5776	10.911	11.1628	10.9903	10.4799	10.2658	10.7943	11.3283	11.1524	11.6656	11.1221	11.2429	11.1617	9.59607	11.3081	11.5408	11.2679	11.3222	11.1925
AAEL000772-RA	9.22676	9.71368	9.61697	10.6685	12.1565	10.8419	10.7305	11.8731	10.9425	10.4605	10.9223	10.6611	11.0524	11.8314	11.8852	11.2301	11.0252	11.4015	11.8031	11.9032	11.2652	10.901	10.898	11.3652	11.2718	11.5082	12.2599	11.0638	11.8105	10.7351	11.0163	11.3432	11.8116	11.0431	11.3357	10.8878	10.7594	11.1964	11.2857	9.92521	10.5855	9.66696	11.2588	9.77127	11.3191	9.89125	9.73096	10.8014	11.2819
AAEL000773-RA	9.15502	9.97187	9.6816	8.89652	8.42785	11.0699	10.2522	8.8827	9.88156	10.7357	10.9588	10.5997	10.3502	10.0424	10.6664	9.96124	9.43537	9.131	8.78439	10.6845	11.0621	10.8348	10.0466	9.74924	9.48385	10.8389	10.6488	10.7741	10.3022	10.5484	10.6649	10.4304	10.8214	10.7108	10.0785	12.0323	9.03311	10.2448	10.161	8.68091	10.1904	8.40376	10.0846	8.5157	10.2038	8.64446	10.3136	10.151	10.147
AAEL000774-RA	11.6205	11.5802	11.9382	11.4564	12.1948	11.4845	12.3069	12.6115	11.7539	10.3471	11.3963	11.5549	10.9514	11.384	11.7362	12.9098	12.452	12.7182	12.1018	12.0183	12.2175	12.2665	12.2044	12.1889	12.4529	11.5183	11.0445	11.3104	11.3508	11.4222	11.6063	11.5716	11.7662	11.5293	12.3235	12.6031	12.1265	12.1702	12.4533	12.4118	12.2757	12.2983	12.4448	12.0424	12.032	10.3959	11.8993	11.8425	11.8766
AAEL000776-RA	12.5032	12.9261	12.9028	13.0288	13.0318	12.9852	12.7991	12.7687	12.6473	13.0089	12.93	12.9849	12.9933	12.9351	12.835	13.0238	13.0087	12.8475	12.9778	12.9256	12.8995	12.808	12.9748	12.9817	12.998	12.9251	12.9894	12.9447	12.8835	12.9304	12.5589	12.7321	12.9505	12.915	13.0712	12.8914	13.0539	12.8404	12.773	12.8446	12.7838	12.8404	12.7824	12.8829	12.8934	12.8886	12.9179	12.9214	12.9029
AAEL000777-RA	8.42096	10.426	9.34582	7.85385	7.97894	9.69073	9.12333	9.8045	9.6726	9.63991	8.83365	10.3768	10.0565	9.57431	8.58884	10.3422	10.8193	10.3722	9.4846	10.05	8.98555	9.93198	8.71541	10.1124	9.88273	7.93638	8.8162	9.78852	8.18353	9.1856	9.32388	9.52248	8.13404	9.63645	9.75227	10.0364	9.82044	10.1362	8.41089	8.74362	10.2403	8.4493	8.86905	8.56807	8.34361	8.70486	8.52215	9.56666	10.2876
AAEL000778-RA	12.163	12.1253	12.2371	11.9401	12.2398	11.9538	12.3008	12.1632	12.2791	11.3731	11.6414	11.6897	11.7506	11.73	11.6508	11.7298	12.0068	11.7451	11.616	11.6406	11.6333	11.6004	11.5869	11.7414	11.706	11.3635	11.5955	11.6012	11.4969	11.7949	11.7118	11.9229	11.8201	11.7961	11.4069	11.4809	11.7268	12.3176	12.1384	12.1942	12.2253	12.1955	12.1002	12.1833	12.1604	12.3515	12.06	12.0939	11.964
AAEL000779-RA	8.59883	8.70231	9.27909	9.58497	9.45394	9.35467	10.4408	10.3552	9.8417	9.89259	8.69375	7.74533	9.99932	10.0117	10.0384	10.7478	11.3684	10.4202	8.52149	10.6092	10.1454	9.87114	9.54728	9.27374	9.63952	9.6177	9.87454	9.75081	8.25816	8.09532	8.01007	8.34984	9.83417	9.40772	10.5343	9.69638	10.2528	8.99851	10.3405	8.84537	10.4404	8.53359	10.4112	8.65549	8.4393	8.79587	8.60836	10.3502	10.536
AAEL000780-RA	11.7308	11.6142	11.2288	11.729	10.7413	11.4874	10.2429	9.87503	11.4489	10.8956	11.792	11.9109	11.2189	11.3585	11.4482	9.52287	10.2963	10.8019	11.2845	11.7044	11.7259	11.5518	10.448	10.682	10.4627	9.81052	10.6832	10.1945	10.5624	10.2378	10.7002	11.5889	11.522	10.8252	10.932	13.4343	10.0973	11.8102	11.9934	10.2944	11.6491	10.0412	12.0138	10.1432	11.6472	10.261	10.0936	11.7782	11.8547
AAEL000781-RA	10.918	10.5647	10.7617	11.5006	11.4424	11.366	10.3566	10.6396	10.694	11.314	10.9361	11.0848	11.2134	11.5414	11.5032	10.7694	11.4809	10.7259	10.7367	10.0801	10.4908	10.829	10.947	10.955	11.0423	11.7427	10.9194	11.1912	11.4192	11.5014	11.5377	11.3331	11.4667	11.6015	10.4689	10.6133	10.6795	11.0913	10.9406	11.2124	10.7986	10.7916	11.1203	11.2191	10.9845	9.27187	11.2335	10.8395	10.9421
AAEL000782-RA	12.0931	12.0974	12.3441	12.0838	12.1222	12.3117	11.9954	12.3229	12.1867	12.7386	12.5977	12.5938	12.6144	12.6254	12.6308	12.5008	12.638	12.6178	12.6123	12.4521	12.4642	12.5573	12.5599	12.6251	12.4702	12.7494	12.8019	12.5898	12.5304	12.4299	12.5227	12.6814	12.514	12.5501	12.4865	12.3955	12.5072	12.1515	12.1138	12.3344	12.0521	12.243	12.025	12.3415	12.2077	12.0728	12.2269	12.1218	12.1032
AAEL000783-RA	11.9467	11.9794	11.8706	12.2042	12.2105	11.8256	12.0407	12.0407	11.8806	12.043	11.8862	12.0389	12.0843	12.0288	12.0265	11.8467	12.0743	11.7327	12.1512	12.0956	12.1856	12.1064	12.1866	12.2684	12.0558	12.0805	12.2941	12.1166	11.9575	11.962	11.9586	11.9931	12.0817	11.9964	11.7755	11.7171	11.962	11.9394	11.938	11.8826	11.8767	11.8708	11.9708	11.9634	11.9408	11.9654	12.0431	12.1673	12.2237
AAEL000784-RA	10.8448	10.8893	11.2415	12.3486	12.6751	12.985	12.604	11.7167	11.827	11.7866	12.0014	11.166	12.2891	12.2336	11.9627	11.9394	12.0596	12.4251	12.1985	12.2175	12.0019	11.8948	12.3529	12.4164	11.5453	12.3863	12.6361	10.5644	12.202	10.6448	12.1917	11.296	12.0384	12.4868	11.9314	12.4659	12.4324	12.2109	12.3675	10.7983	12.1372	12.2958	12.3268	12.2517	12.2072	10.773	10.6053	12.1431	11.8413
AAEL000785-RA	12.074	12.0126	12.1537	12.0773	12.1566	12.1599	12.2135	12.5056	12.43	12.6342	12.4119	12.4955	12.5599	12.5144	12.5066	12.6842	12.7369	12.6354	12.4048	12.5452	12.5615	12.6677	12.601	12.601	12.5517	12.699	12.7793	12.8053	12.4052	12.2926	12.3329	12.5551	12.4853	12.4966	12.6495	12.8831	12.6282	12.2959	12.1314	12.3025	12.1065	12.1427	12.1472	11.9569	12.1965	12.3003	12.3003	12.2674	12.0974
AAEL000786-RA	12.5093	12.7658	12.7459	12.6478	12.6455	12.6142	12.8198	12.8006	12.8055	12.1055	12.0592	11.866	11.5125	11.566	11.6524	12.6177	12.6496	12.5892	12.6293	12.6807	12.6036	12.7171	12.723	12.7205	12.7232	12.5537	12.6377	12.6623	12.4378	12.4693	12.4823	12.4084	12.3357	12.3436	12.7409	12.6239	12.7677	12.839	12.9509	12.8403	12.9948	12.9719	12.9998	12.5726	12.7611	12.834	12.4356	12.4458	12.3885
AAEL000787-RA	11.471	11.5146	11.4685	11.785	11.359	11.8794	10.9815	10.9496	11.2318	11.8059	12.6416	12.2351	12.1625	11.7412	11.6529	10.8775	10.4884	10.7981	10.6747	11.7022	11.421	11.5804	11.2936	11.5593	11.3568	11.9132	11.2243	11.3238	12.1966	12.1025	12.1192	11.6753	11.8407	12.1102	10.8579	11.2428	10.6739	11.4838	11.358	10.0113	11.2921	9.747	11.3618	11.7783	11.6356	11.7433	11.8318	11.5022	11.7471
AAEL000788-RA	12.0783	12.1759	12.3206	11.7326	12.0646	12.273	11.9061	11.8374	12.0775	11.1533	11.332	11.1761	12.2297	12.1767	12.4402	12.2997	12.717	12.0397	12.3198	12.5838	12.4368	11.7596	12.1584	12.117	11.8838	11.6874	11.5992	11.4754	11.6093	11.8546	11.6555	12.3078	11.979	12.5038	12.1408	11.7066	11.8042	11.9107	11.8751	10.3975	12.3853	11.9996	12.1148	12.3316	11.9482	11.9889	12.1907	12.1657	12.1593
AAEL000789-RA	11.828	11.9909	12.0851	12.0553	12.1923	11.8629	12.2062	12.0266	12.1665	11.5791	11.9207	11.8972	11.7831	11.9508	11.9912	12.0442	11.7048	11.965	12.3047	12.2696	12.1414	12.232	12.2287	12.2712	12.3978	12.3649	12.4524	12.45	11.9304	11.9379	11.925	12.1348	12.0823	11.9852	12.2342	12.0448	12.1121	12.0515	12.0243	12.029	12.0717	12.0422	12.045	12.0907	12.0139	12.1235	12.0744	12.1597	12.0515
AAEL000790-RA	12.1078	12.157	11.7589	11.349	11.631	10.444	10.4876	10.3209	10.062	10.1319	11.7258	11.3544	9.77776	11.1398	11.2794	10.1432	9.18082	11.0467	11.4621	11.2573	9.50814	10.3159	11.0817	11.219	10.6953	11.1185	10.7463	10.9269	11.5188	10.8463	11.1391	10.946	11.0516	11.3501	9.80924	9.58047	11.129	11.3731	11.2144	9.60064	10.9784	11.036	11.2595	9.42886	11.0731	9.55839	11.9771	11.9844	11.9778
AAEL000791-RA	12.5859	12.565	12.5479	12.3431	12.2908	12.4204	12.5327	12.5079	12.4267	12.013	11.973	11.945	11.9564	11.9336	11.8058	12.0863	11.9844	12.0381	12.2151	12.2011	12.0283	12.2347	12.2358	12.2683	12.3328	12.0776	12.2612	12.3271	11.8742	12.0202	12.1231	11.895	11.9946	11.9948	12.0639	11.9971	12.1864	12.4308	12.4412	12.5223	12.6877	12.6744	12.6187	12.414	12.3846	12.4033	12.421	12.4287	12.3418
AAEL000792-RA	11.383	12.0094	11.5055	10.3121	10.244	11.1605	10.0616	10.1919	10.8779	10.4835	11.4577	11.1042	10.8725	10.9773	10.5624	10.221	8.26736	11.2968	10.8468	10.835	11.4858	10.7437	10.0852	9.70984	9.99336	10.5928	10.7338	10.241	11.5388	10.3551	10.6457	10.282	10.3842	10.6326	10.5133	12.4757	9.96958	11.1193	11.3522	11.7056	11.4749	9.52743	11.3196	11.4574	11.1521	9.76656	9.59069	11.1596	11.3021
AAEL000793-RA	12.947	12.8966	12.9888	12.9522	12.9534	12.9353	12.9439	12.992	12.9867	12.9595	12.9329	12.9714	12.7197	12.6404	12.6098	12.762	12.8827	12.8199	12.9689	12.9665	12.9616	12.9368	13.0092	13.0075	13.0107	12.9897	12.9294	13.0008	12.9106	12.8991	12.9542	12.9412	12.9443	12.849	12.84	12.9921	12.8595	13.022	12.9875	13.0828	12.9001	12.9901	12.8914	13.0318	12.9162	12.8974	12.928	12.8617	12.86
AAEL000794-RA	12.6238	12.7038	12.5246	12.6653	12.6699	12.6414	12.6539	12.6898	12.7462	12.6567	12.6991	12.5945	12.6599	12.6213	12.649	12.6058	12.6703	12.6512	12.5649	12.4385	12.5874	12.6027	12.645	12.5895	12.6631	12.5749	12.5794	12.5344	12.7091	12.6917	12.7192	12.4594	12.6558	12.6391	12.6182	12.7163	12.6345	12.7819	12.7712	12.7579	12.7177	12.6854	12.6751	12.6322	12.5725	12.6002	12.6185	12.595	12.5525
AAEL000795-RA	13.009	13.0828	13.0619	12.8503	13.0157	12.9968	13.0058	13.0038	12.9827	13.0706	13.0473	13.0608	13.0606	13.0503	13.0572	13.0665	13.0418	13.0545	13.0811	13.0831	13.0739	13.0771	13.073	13.0406	13.0746	13.0774	13.0607	13.0643	13.0492	12.9881	13.0222	12.8564	13.0086	12.9942	13.0645	13.0356	13.0505	12.976	12.9736	13.0068	12.8943	12.9544	12.9012	13.028	13.014	13.0045	13.0462	13.0113	13.0302
AAEL000796-RA	6.41483	6.7684	7.87923	9.19939	8.68532	7.75597	9.34554	10.1597	6.34474	9.61274	8.18902	7.04238	9.17502	8.92112	8.91862	10.1303	10.5681	9.85981	11.0065	9.23629	8.6879	9.16757	8.63139	8.31237	9.49384	10.1202	9.34202	5.38134	8.3146	8.98577	9.77739	7.20897	6.88464	7.95046	8.49487	11.6999	9.05169	8.96577	8.72465	7.92774	7.25456	7.61173	9.02871	7.73147	7.50532	7.88929	11.2025	11.2253	11.1635
AAEL000797-RA	12.4137	12.2933	12.4837	11.808	11.9169	11.9752	11.4502	11.7187	11.6635	11.7462	10.5908	10.6923	11.199	11.1001	11.1354	11.3054	11.5938	11.3859	11.4171	11.8393	11.3174	11.483	11.4163	11.5723	11.3252	10.6465	11.1343	10.8186	11.2697	10.8887	10.7898	10.9775	11.2071	11.1424	11.3728	10.4267	10.6608	12.4286	12.359	12.4121	12.3098	12.3112	12.2941	11.9976	12.1335	12.1052	11.9511	11.9284	12.0155
AAEL000798-RA	12.4518	12.3104	12.4011	12.3443	12.3269	12.3815	12.1467	12.1402	12.2308	12.5297	12.5335	12.5579	12.3198	12.4408	12.3788	12.195	12.2631	12.2163	12.3441	12.1782	12.2254	12.0655	12.0965	12.0215	12.2131	12.1853	12.137	12.2033	12.4371	12.3787	12.384	12.4488	12.4359	12.3022	12.1636	12.1954	12.1526	12.2906	12.3472	12.1487	12.2571	12.1655	12.2796	12.1664	12.2753	12.2898	12.3234	12.3626	12.466
AAEL000799-RA	11.8142	11.8689	11.7593	12.1895	12.1036	12.1057	12.2933	12.2851	12.2813	12.0862	11.8587	11.9316	12.2971	12.3342	12.2141	12.643	12.7631	12.5663	11.7123	11.7751	11.8104	11.775	11.8704	11.7924	11.8257	11.7867	11.6806	11.5445	11.512	11.5148	11.5243	11.7938	11.8328	11.7243	12.4324	12.1647	12.2618	12.192	12.3252	12.1134	12.2066	12.1412	12.3131	11.8922	11.9496	12.0787	11.6655	11.5765	12.1306
AAEL000800-RA	12.6813	12.6237	12.5854	12.8177	12.8396	12.9054	12.9472	12.8179	12.8037	13.0138	12.9832	12.9643	12.9888	13.018	13.017	12.9646	13.0125	13.0304	12.9769	12.9152	12.9687	12.974	12.9852	13.0087	12.9341	12.9323	12.9595	12.98	13.0105	12.9155	12.9336	12.9739	12.9769	12.9117	13.026	12.8809	12.9634	12.7915	12.7888	12.7621	12.763	12.7096	12.7469	12.7577	12.7639	12.7595	12.7666	12.836	12.8334
AAEL000801-RA	9.64748	5.89318	8.98709	10.0117	10.1329	9.46362	10.1639	10.4678	10.3666	9.59538	9.16355	9.26824	10.7253	10.3002	10.1321	10.8959	11.2246	10.6828	9.58277	9.49668	5.50732	8.90818	7.50333	9.6056	7.15975	8.44817	7.04479	6.37051	9.23733	8.8218	8.45042	8.4222	9.09017	6.97513	10.0095	9.93807	10.439	10.23	10.2182	8.15471	10.6966	7.75188	10.2182	7.9091	10.4798	8.11659	7.84827	10.2182	10.1329
AAEL000802-RA	12.4599	12.4627	12.4122	12.4566	12.4792	12.4774	12.311	12.5078	12.4525	12.4221	12.5168	12.4779	12.646	12.6308	12.5556	12.5274	12.5437	12.5214	12.3483	12.5418	12.5639	12.5184	12.5111	12.6123	12.5127	12.5123	12.5469	12.5108	12.5023	12.4656	12.4884	12.7372	12.5912	12.6846	12.4841	12.5013	12.4698	12.434	12.4652	12.4505	12.4892	12.4971	12.5575	12.3987	12.4294	12.3956	12.4257	12.3847	12.4542
AAEL000803-RA	11.1987	11.5676	11.1813	10.7197	10.3385	11.3294	10.8905	10.2032	10.7595	11.1433	11.3964	11.3861	10.7353	11.0241	10.827	9.64456	7.53678	10.9617	11.772	10.6694	11.5302	10.938	10.3884	10.2328	10.0666	10.754	10.8055	10.2421	11.0344	11.1052	10.9468	10.4528	10.3162	11.1165	10.2417	10.0384	10.3566	11.2437	11.2979	9.85139	11.6858	9.58154	11.2668	11.4541	9.49086	9.81851	11.522	11.1822	11.3248
AAEL000805-RA	12.2904	12.3741	12.3216	12.1613	12.219	12.2831	12.1228	11.9452	12.0791	12.3932	12.5173	12.4636	12.2772	12.3068	12.2535	12.1019	11.7189	12.1734	12.3294	12.3497	12.3855	12.2735	12.2814	12.3603	12.2341	12.4777	12.3603	12.1567	12.5238	12.4895	12.5334	12.3701	12.3587	12.367	12.0442	12.4922	12.1575	12.2112	12.2071	11.8524	12.2844	12.1565	12.2539	12.2735	12.0102	12.2412	12.2226	12.2054	12.2595
AAEL000806-RA	9.87132	9.45069	10.3452	10.4194	11.0922	7.45115	10.2046	10.812	10.893	10.8073	10.788	11.3023	10.1669	10.8616	10.3035	9.70548	10.1177	10.9644	10.7407	11.022	10.0007	10.7993	11.0309	10.66	11.136	11.0425	11.5384	11.2768	10.6904	10.7927	10.7974	11.052	10.7673	10.5966	11.0788	10.9852	10.1581	10.2627	10.4451	8.89908	10.4433	10.4416	10.4536	8.7239	10.4295	8.87344	10.4048	10.3287	10.4278
AAEL000807-RA	12.4404	12.4731	12.5712	12.7355	12.684	12.6228	12.7216	12.6804	12.5828	12.4208	12.6717	12.6088	12.4693	12.5243	12.4987	12.4997	12.4186	12.593	12.5754	12.5808	12.5413	12.611	12.7405	12.5201	12.6394	12.7065	12.5683	12.4867	12.4467	12.6522	12.7166	12.7182	12.5455	12.6461	12.5831	12.5651	12.6723	12.5632	12.613	12.5575	12.8116	12.7297	12.8825	12.5718	12.5739	12.5647	12.5502	12.5895	12.5824
AAEL000808-RA	8.6592	10.2499	9.27371	9.73215	7.96078	9.48441	8.46937	9.47658	9.20654	9.60302	8.31304	9.63643	9.53274	9.52087	9.42348	9.47801	10.1639	10.1736	10.6128	10.8387	10.6066	10.3657	10.1953	10.2428	9.9287	8.88844	9.83017	10.0041	9.79102	9.60594	8.70268	8.7638	8.25247	8.76923	10.1046	12.6135	9.31529	10.059	10.1702	8.56714	10.1317	8.24398	10.1343	8.36999	8.11751	8.53652	8.3087	9.52079	9.013
AAEL000809-RA	10.585	10.5917	10.6506	10.9113	10.5183	10.1329	10.6169	10.9716	11.2335	10.6457	10.4844	10.757	10.0602	10.427	9.99164	11.0049	11.0259	9.46104	10.3136	11.8674	11.1896	10.5863	9.95138	10.6398	10.7731	9.81339	9.65807	10.2001	10.9052	10.9798	10.471	10.9368	10.5675	10.4072	9.75663	12.6211	10.029	10.9783	10.9463	9.51149	10.929	9.2547	11.1178	11.2365	11.0011	11.2794	11.0903	10.9043	10.97
AAEL000810-RA	12.3592	12.3773	12.2751	12.4377	12.4985	12.3029	12.3608	12.4493	12.2841	12.252	12.3592	12.3038	12.3998	12.4513	12.3822	12.3481	12.3734	12.4122	12.3385	12.448	12.4257	12.3224	12.336	12.3665	12.3158	12.2793	12.3471	12.2907	12.2685	12.1975	12.2458	12.3871	12.4079	12.4614	12.3207	12.4087	12.3102	12.3582	12.3277	12.3515	12.2903	12.3464	12.3157	12.3044	12.3665	12.4163	12.4099	12.3017	12.4034
AAEL000811-RA	10.8291	11.2138	11.8205	12.1481	12.6716	10.7949	11.5043	11.2898	11.2109	10.262	12.0446	12.4537	11.4437	11.6701	11.7203	11.8367	10.7483	11.8833	11.8563	12.8839	11.4187	11.4158	12.1396	12.4655	11.7355	10.154	9.75992	10.6994	11.8433	11.7683	11.4676	11.4702	11.4027	11.1116	11.5319	11.8621	12.1497	11.6725	11.8707	10.2337	11.9212	11.8073	11.963	11.864	11.6075	12.5644	10.0308	11.8187	11.813
AAEL000812-RA	12.0945	12.4183	12.1665	12.6788	11.8435	11.6853	10.7116	11.3718	11.7269	11.5295	11.7457	12.1942	11.9861	11.716	11.4375	11.8038	11.3543	11.7194	11.4949	11.7307	11.9271	12.2379	12.4535	12.7331	11.6683	10.62	11.0495	10.4524	11.4126	11.0193	10.4374	11.592	12.1406	11.7396	11.6627	13.6735	11.8742	12.2453	12.3227	10.7709	12.159	10.5088	12.2484	10.6079	12.1468	10.7307	12.1998	12.4691	12.5268
AAEL000813-RA	9.73754	10.2129	8.88243	9.54589	8.06629	9.95233	9.52458	9.79646	9.98555	9.34249	9.77212	9.17534	10.4379	10.5839	10.3436	10.7598	11.1478	10.7339	9.42999	7.30574	9.88121	6.46023	9.36119	9.1883	9.45319	9.32216	9.82129	6.58596	8.58999	9.97034	9.84785	9.72027	10.0992	10.1333	10.4541	9.98031	10.2307	10.3979	10.002	8.66733	10.2511	8.30898	10.5798	8.44439	10.5171	8.62357	8.3785	10.1124	10.3843
AAEL000814-RA	10.3443	9.84698	10.4044	9.22079	10.3805	9.82315	9.6579	10.1867	9.29329	9.16268	10.2323	10.2248	8.99307	8.73749	7.59172	9.17331	9.00729	8.79398	10.1821	9.96831	9.47254	8.51826	10.1086	10.2065	9.96121	8.90792	10.6676	10.4018	9.27343	10.2465	10.0316	10.156	10.4203	10.1367	9.9685	8.93377	9.52652	9.63961	9.59461	9.98488	9.35971	10.5076	9.71134	9.71745	9.89794	9.931	10.7002	9.83581	9.47035
AAEL000815-RA	12.3766	12.332	12.2472	12.3492	12.4278	12.4937	12.413	12.2302	12.4068	12.1963	12.5095	12.4723	12.4749	12.449	12.3513	12.206	11.9251	12.2025	12.2261	12.2767	12.2962	12.3459	12.4764	12.4424	12.2267	12.5255	12.5035	12.4117	12.3529	12.3093	12.4802	12.5623	12.5774	12.4772	12.3743	12.2797	12.4148	12.2513	12.2536	12.2645	12.2599	12.2443	12.2836	12.751	12.318	12.3684	12.3775	12.3578	12.448
AAEL000816-RA	12.1741	12.0846	12.1606	11.9199	11.9175	11.9011	11.5888	11.5402	11.282	11.867	11.7416	11.853	11.5527	11.4952	11.0585	11.1746	11.2107	11.4304	11.8929	11.349	11.6613	11.3736	11.3807	11.3015	11.579	11.8713	11.5227	11.7546	11.9082	11.7311	11.9005	11.7405	11.787	11.4182	11.2658	12.3294	11.4352	11.9822	12.2755	12.1054	11.7946	11.8475	12.2405	11.3715	11.6727	11.6528	11.7521	11.7981	12.0756
AAEL000817-RA	11.8834	11.6352	11.8344	11.9507	11.9859	12.0986	12.1204	12.0059	12.0805	11.7259	12.0096	12.0394	12.111	12.0834	11.9724	12.166	12.4115	12.0834	11.6356	11.9316	11.8413	11.7318	11.7566	11.6697	11.8668	11.5569	11.6538	11.5735	11.7746	11.8717	11.8171	11.7822	11.9043	11.858	12.0328	11.6549	11.9824	11.9394	11.9039	12.0152	11.7299	12.0103	11.7071	12.0297	12.0235	11.8706	12.0138	11.6562	12.0599
AAEL000818-RA	11.0586	10.8769	10.8594	10.6539	10.5346	10.8137	10.0257	10.6965	10.2442	10.4548	9.54596	9.93046	10.5764	10.9422	10.6323	10.897	11.2098	10.7764	7.4184	8.53853	10.1728	10.8986	10.4733	9.9832	10.3345	10.3596	9.12096	9.58818	10.727	10.0986	10.3284	9.1939	9.24596	10.1466	10.3343	11.0476	10.7894	11.1901	11.3115	9.86938	11.2305	9.6127	11.3387	9.7031	11.3336	9.83674	9.65395	11.3166	11.2528
AAEL000819-RA	12.159	12.0824	12.2244	12.2114	12.3317	12.3147	12.4298	12.3887	12.3999	12.0011	12.2709	12.1139	12.1311	12.2002	12.1487	12.3822	12.2416	12.355	12.3543	12.4099	12.3384	12.4682	12.4293	12.4795	12.4095	12.5029	12.5731	12.2455	11.988	12.0678	12.0817	12.383	12.3287	12.1842	12.3782	12.0972	12.3242	12.31	12.3109	12.3195	12.3492	12.408	12.3633	12.4008	12.3031	12.3517	12.2551	12.1429	11.9386
AAEL000820-RA	11.8347	11.9114	11.9252	11.8482	11.7704	11.8438	12.066	12.4088	12.0439	11.7776	11.4803	11.7606	11.7531	11.6066	11.6721	11.8118	12.2724	12.0831	11.0682	11.7234	11.5871	11.8312	11.8784	11.8981	11.8749	11.6286	11.7575	11.8498	11.2709	11.5702	11.5366	11.5646	11.5107	11.6067	11.8442	11.5182	11.7183	12.0593	12.1093	11.6568	12.0804	11.8189	12.1519	12.0467	12.1063	12.0811	11.6704	11.8967	12.0664
AAEL000821-RA	9.12705	9.99453	9.92759	9.97217	9.69058	9.5388	9.48513	9.98011	9.92897	11.2043	8.36745	11.6019	9.18645	10.7569	10.7819	9.80582	10.4593	9.33819	10.625	10.8482	9.84353	10.9998	11.3904	9.14751	9.11391	11.0971	11.315	10.015	10.647	9.96232	9.15451	10.2621	9.14688	8.17582	10.5277	9.74684	9.44286	10.0303	9.74473	9.45785	10.1483	9.849	9.76427	9.60617	9.84246	10.1064	10.2681	11.1763	11.1896
AAEL000822-RA	11.9999	11.9169	11.776	12.1984	11.9327	12.2558	11.72	11.6574	12.0604	11.8666	12.284	12.1717	12.086	12.2436	12.2624	11.8585	11.6529	12.0914	11.6979	12.1028	11.992	12.0029	12.2449	12.1028	11.871	12.0827	11.8789	11.9972	12.031	12.107	12.1509	12.2106	12.1689	12.2238	11.9194	11.7092	11.9095	11.7821	11.9919	11.8089	11.6433	11.6364	11.788	11.928	11.8616	11.927	12.1308	12.1991	12.1511
AAEL000824-RA	12.0318	12.2912	12.2563	12.0875	11.9519	12.4103	11.9855	12.0106	12.337	11.8768	12.2455	12.327	12.2652	12.3804	12.3804	12.1644	11.8218	12.2771	12.3195	12.2921	12.2902	12.1555	12.2514	12.0151	12.2105	12.109	12.3831	12.0863	12.2617	12.2637	12.2392	12.3709	12.4183	12.2682	12.1109	12.1215	12.1398	11.9786	11.9935	11.9693	12.0575	12.1908	12.0183	12.5124	12.3826	12.2362	12.147	12.0659	12.1023
AAEL000824-RB	11.9945	11.6287	11.7687	11.6753	11.4035	12.2944	11.9535	11.389	11.4902	11.6673	12.6538	12.2208	11.995	11.8363	11.8982	11.3416	10.1312	11.5878	12.0154	12.2385	12.2663	11.7027	11.5592	11.8862	11.7233	12.1051	12.0122	11.8344	12.3273	12	11.7473	11.9642	11.9613	12.2259	11.4049	10.9115	11.4894	11.8843	11.764	11.8508	12.0262	11.9638	11.7016	11.943	11.9624	11.9631	11.7767	11.9955	11.7007
AAEL000825-RA	12.5447	12.4232	12.4217	12.594	12.5239	12.4743	12.5509	12.6508	12.6154	12.5884	12.6215	12.5629	12.6216	12.6527	12.6226	12.6307	12.5611	12.6013	12.5793	12.7293	12.6204	12.689	12.6718	12.6525	12.6611	12.6878	12.6839	12.6901	12.5328	12.4691	12.4835	12.7188	12.6815	12.5742	12.6635	12.4006	12.5451	12.4844	12.4761	12.5556	12.5011	12.5425	12.5243	12.471	12.5161	12.5094	12.5638	12.4693	12.5276
AAEL000826-RA	9.0509	8.28324	8.94311	9.92876	9.98407	9.5274	9.55207	10.3406	9.85922	10.5275	7.82824	7.92281	9.95468	10.4631	10.271	9.75863	10.9316	10.3825	10.1676	9.13303	8.33805	9.60681	7.7178	5.90381	8.72243	9.54386	9.58072	6.5852	8.78519	7.8346	8.03483	8.67262	8.54436	9.2084	9.81096	9.81834	9.78355	10.8409	9.31191	8.84564	10.8308	8.42239	10.2155	8.58218	8.22442	8.79389	8.50441	10.7364	9.09142
AAEL000827-RA	8.46033	5.23983	6.71875	7.27671	5.6176	8.69969	7.40232	7.19723	6.96648	5.97155	9.4926	7.6159	8.42495	7.46573	6.23433	7.17582	9.2881	6.55824	8.68979	5.88851	10.7509	8.61434	6.29829	10.0261	8.68979	7.39726	8.82841	8.00474	7.52863	6.67767	9.2831	4.0285	6.00785	7.4177	5.91632	6.94262	8.02694	7.88081	7.28899	6.07273	7.61274	5.68525	5.71578	5.83154	8.11559	6.02536	10.1536	10.1446	10.1361
AAEL000828-RA	11.1786	11.4079	11.3099	10.7977	10.5531	10.7895	10.8229	11.1895	11.0331	10.5543	9.64747	9.7099	10.6329	10.4131	10.0989	10.5251	11.3259	10.4391	8.67572	10.7574	10.5087	9.3953	10.6234	10.3471	10.1254	10.2005	9.77202	10.0648	10.3841	10.8245	10.5492	9.7743	9.80603	9.99963	10.7075	13.0881	10.9821	11.178	11.1105	9.75105	11.3563	11.555	11.3037	9.58948	11.2266	11.3547	9.52908	11.0555	11.0876
AAEL000829-RA	12.3707	12.2161	12.2005	12.351	12.3813	12.4546	12.5835	12.5519	12.6541	12.0163	12.0071	12.0624	12.2943	12.0615	12.126	12.2241	12.2512	12.209	12.2167	12.3574	12.2295	12.3183	12.3491	12.3259	12.1976	12.1704	12.0063	12.0735	12.1403	12.0807	12.1056	12.0003	12.2263	12.2208	12.1943	12.3064	12.2746	12.44	12.5492	12.442	12.492	12.4595	12.5469	12.1922	12.2953	12.2575	12.2201	12.3092	12.3402
AAEL000830-RA	8.24374	9.48392	9.95748	10.4298	10.5837	9.82836	9.51859	9.93565	10.1647	10.3997	10.8578	10.6	10.6088	10.2686	9.35647	10.4467	9.99049	9.94236	9.72313	9.21824	10.3933	10.9454	10.9108	11.0327	10.6363	10.9837	11.1716	10.9013	10.6996	10.633	10.3293	10.7223	10.5328	10.6956	10.0994	9.96498	10.2679	10.2022	10.1411	9.53756	8.88876	9.27292	10.6251	9.37275	9.14941	9.49689	9.31412	10.0936	10.1495
AAEL000831-RA	7.94885	6.75765	8.90731	8.75751	8.9097	7.90751	8.92874	9.8743	8.96621	10.0665	8.5027	8.76187	9.79076	8.52787	7.16371	9.02023	10.207	9.13073	10.443	9.2412	8.97027	9.38365	5.34555	10.6453	8.02743	8.58731	9.39402	9.73656	8.62766	7.34938	9.58435	8.15868	6.86224	6.69355	9.89964	8.48453	9.73891	8.13621	7.13637	10.2964	6.64711	7.98091	7.54538	8.10477	9.82288	8.24421	10.9464	10.9142	10.7416
AAEL000832-RA	12.7019	12.518	12.5758	12.5137	12.5821	12.5558	12.5194	12.5382	12.709	12.6959	12.6909	12.6859	12.7	12.7781	12.6849	12.6957	12.581	12.6896	12.6392	12.6411	12.622	12.7114	12.672	12.7289	12.6737	12.6318	12.7603	12.7454	12.6607	12.4984	12.6774	12.814	12.8177	12.8013	12.7172	12.6034	12.6679	12.5691	12.4821	12.6846	12.5184	12.687	12.4843	12.5324	12.6047	12.557	12.6021	12.4857	12.5557
AAEL000833-RA	9.38335	9.34111	10.0298	9.77964	9.68921	9.49368	10.4779	9.96784	9.84523	9.71273	10.25	9.22284	10.777	10.3839	9.78126	9.93601	11.5203	10.6261	10.4422	10.3653	10.1769	7.8498	6.35493	8.96643	6.69598	9.0836	10.2674	6.56483	9.41732	9.11329	8.41312	9.81186	8.65469	8.43802	10.4272	11.7905	10.3845	10.1737	9.16178	8.63502	10.1666	8.32405	9.78064	10.3189	8.17892	8.59695	12.0352	12.0409	12.0116
AAEL000834-RA	12.7258	12.6872	12.6435	12.5239	12.4574	12.5887	12.7071	12.6859	12.687	11.2689	11.5377	11.4999	10.8301	10.7798	10.7583	11.5521	11.3054	11.655	12.2846	12.1209	12.1596	12.1429	12.1175	12.1052	12.0177	11.8321	11.75	11.6371	12.2765	12.2895	12.3222	11.5903	11.5992	11.6785	12.2484	12.2354	12.191	12.6167	12.5748	12.6061	12.9648	12.9662	12.9653	12.9487	12.9706	12.9522	12.41	12.2856	12.4156
AAEL000834-RB	12.7347	12.6844	12.6732	12.6219	12.54	12.5587	12.6165	12.7755	12.6077	11.3812	11.2243	11.2427	10.7163	10.5526	10.7171	11.5559	11.4471	11.6378	12.1969	12.1604	12.1709	12.2192	12.1707	12.1081	12.1286	11.8167	11.6478	11.5861	12.1884	12.3196	12.2595	11.6974	11.6801	11.669	12.1338	12.0475	12.1385	12.6654	12.5595	12.6393	12.9775	12.9825	12.9709	12.9603	12.9905	12.9735	12.4145	12.3794	12.4038
AAEL000835-RA	9.97094	6.80079	9.14057	9.0997	9.3142	9.98057	7.95659	10.0281	7.66232	8.92763	9.31955	9.24173	10.2114	10.1756	10.2717	8.2272	10.1855	9.92211	8.56296	10.8993	9.54321	6.51841	10.0668	9.41263	10.9301	10.1581	9.20973	8.00193	6.26683	7.85847	8.63185	9.04866	7.97885	7.83624	9.5929	12.4052	9.74714	7.6417	7.69694	8.4531	9.71563	8.16539	8.10662	8.27383	8.0314	8.40884	11.6993	11.6241	11.586
AAEL000836-RA	11.2953	9.94556	10.8351	11.9839	12.3073	10.7405	11.8632	11.6766	12.0016	11.9471	11.8534	12.9081	11.8896	11.8957	11.8248	10.7952	10.9477	10.8522	12.1956	11.8255	10.8686	11.6121	11.2756	11.4612	12.4093	11.2426	11.1153	11.8544	11.7552	11.5042	11.0778	12.3831	12.6068	12.1789	11.7287	10.1805	11.3748	11.902	12.2823	12.1045	11.6225	11.7356	12.0592	10.0452	11.7413	10.1722	9.989	11.548	11.7873
AAEL000837-RA	7.8429	5.74006	7.56138	8.97159	10.3403	5.96473	8.73396	8.97159	7.7697	10.3653	7.16151	9.5942	9.64933	10.1073	10.0718	8.90125	9.60853	8.94568	10.0656	10.8137	6.76341	8.74683	9.63935	9.55428	9.06314	8.79935	9.34465	6.4027	9.10424	6.26769	9.14851	6.19905	7.74304	5.21081	8.40146	7.96399	8.7661	7.14407	5.23626	7.86049	7.35482	7.54521	6.71704	7.67527	7.39838	7.82185	11.2954	11.2434	11.2434
AAEL000838-RA	12.5237	12.4337	12.4894	12.586	12.5281	12.623	12.7886	12.7618	12.8156	11.7462	12.0414	12.0711	12.0244	11.9883	11.8909	12.4115	12.2918	12.4878	12.5997	12.6079	12.5917	12.5891	12.5322	12.5446	12.5259	12.62	12.5516	12.583	12.3867	12.4641	12.4685	12.4035	12.4581	12.3887	12.5924	12.6378	12.6206	12.7912	12.8159	12.6973	12.5142	12.5362	12.5391	12.4605	12.4829	12.4807	12.4814	12.5142	12.507
AAEL000839-RA	11.9728	11.8066	11.9263	12.0939	11.9706	12.1267	11.9668	11.9412	11.973	12.4055	12.3492	12.3816	12.5095	12.5649	12.5501	12.2358	12.3309	12.2908	12.3137	12.1738	12.258	12.4834	12.5642	12.547	12.4807	12.4416	12.4537	12.5602	12.3357	12.3868	12.4424	12.476	12.4655	12.5209	12.2422	12.2815	12.3329	11.925	11.9362	11.9109	11.8897	11.8807	11.9493	12.3082	11.994	11.9533	11.9507	11.9877	12.1119
AAEL000840-RA	12.6195	12.6571	12.6186	12.4784	12.5827	12.3409	12.6135	12.4925	12.512	12.4568	12.494	12.311	12.4957	12.5064	12.5297	12.3765	12.2911	12.4057	12.4755	12.3109	12.3309	12.192	12.4271	12.3714	12.4104	12.4013	12.3435	12.4693	12.5791	12.5915	12.593	12.3885	12.6094	12.5355	12.3615	12.5053	12.292	12.5804	12.5186	12.5891	12.5791	12.5211	12.4554	12.5376	12.5414	12.6494	12.5528	12.5439	12.4267
AAEL000842-RA	10.7036	10.9691	10.6931	10.7696	10.9018	10.9885	10.8279	10.7073	10.6731	11.0449	10.9623	11.1247	10.0284	10.4847	10.776	9.96598	9.97553	10.4331	10.2422	10.8545	10.8446	10.7601	11.0295	10.7069	10.8016	10.4863	10.4753	11.2096	10.4438	10.7516	10.8794	10.9709	10.8985	11.0578	10.7247	10.4654	10.7616	11.0112	11.0179	10.9365	11.0521	10.6749	10.5675	10.2506	10.2562	10.6294	10.7646	10.7699	10.3838
AAEL000843-RA	9.78251	8.52922	9.8752	10.382	10.1353	9.90307	10.5756	10.5774	10.6578	9.67338	9.38061	8.55669	10.7121	10.3764	10.4539	11.2163	11.6744	10.9006	9.51124	9.85495	8.43909	9.53705	8.57697	8.85865	8.14651	9.8821	6.333	8.93794	9.48014	9.27561	9.2765	8.85354	7.97317	8.60834	10.601	10.0639	10.2344	9.75403	10.0829	9.44812	11.1395	9.11821	9.19428	9.24245	8.94993	9.40765	9.15685	11.008	11.0188
AAEL000844-RA	12.2315	12.2962	12.2511	12.1952	12.213	12.176	12.414	12.4284	12.4285	12.7126	12.4695	12.4199	12.403	12.3711	12.407	12.4149	12.5404	12.4663	12.4846	12.4284	12.3535	12.5904	12.5816	12.4303	12.5159	12.4874	12.542	12.5912	12.4722	12.4951	12.5648	12.4462	12.4461	12.3949	12.3431	12.2212	12.4505	12.2257	12.3318	12.369	12.2161	12.3348	12.2814	12.2012	12.2697	12.2142	12.3627	12.196	12.3283
AAEL000845-RA	11.6306	12.3082	12.0785	12.2083	12.3403	12.8239	11.9636	11.8188	12.0636	11.5211	11.5728	12.0641	12.5824	12.3756	12.4931	12.6918	12.4786	12.4184	12.8113	12.4502	12.5253	12.0458	11.9502	11.7559	11.9647	11.6476	11.0729	11.3315	11.492	12.1108	12.3668	11.9487	11.9321	12.0906	12.2687	13.06	12.5517	12.1771	12.4068	12.3369	12.2062	12.4116	12.417	12.342	12.3986	12.2213	12.1129	11.9816	12.3952
AAEL000846-RA	8.97103	8.55106	9.26675	8.27407	9.10147	10.2557	9.79912	8.09572	8.02714	9.12733	8.17852	8.75564	7.89764	8.58177	8.96958	7.94666	9.09741	8.93534	9.30286	10.8234	10.4006	9.59779	8.06199	10.8174	10.5696	10.5295	11.2344	7.78433	8.94892	7.85386	7.82927	8.19665	7.80416	8.09524	8.52827	7.92472	8.45244	8.28593	7.82548	8.69351	9.24687	9.10311	8.09051	9.38986	9.46982	9.41052	10.2534	10.4289	10.2943
AAEL000847-RA	12.3942	12.112	12.2802	12.1007	12.2032	12.1407	12.5533	12.7064	12.5585	12.7465	12.6201	12.5529	12.3496	12.2494	12.348	12.3168	12.4685	12.4034	12.6546	12.7555	12.6326	12.7479	12.6346	12.5622	12.6559	12.923	12.7161	12.793	12.4826	12.2873	12.4433	12.3558	12.3006	12.1693	12.5833	12.5322	12.4329	12.3968	12.4544	12.3847	12.3942	12.3938	12.4495	12.3336	12.383	12.3615	12.3331	12.3363	12.4079
AAEL000848-RA	11.9502	12.0366	12.025	11.9592	12.0424	12.2199	11.9783	12.2807	12.2048	12.2796	12.3007	12.2298	12.3499	12.2993	12.2012	12.2468	12.1228	12.0817	12.2728	12.3676	12.3722	12.4053	12.3048	12.5271	12.3099	12.3655	12.4713	12.3113	12.2453	12.3058	12.2845	12.2969	12.4108	12.4062	12.2441	12.6653	12.2433	12.1155	12.1148	12.114	12.0856	12.1109	12.124	11.965	12.1101	11.9993	12.1286	12.1271	12.1423
AAEL000849-RA	10.5344	11.7963	10.3783	10.4898	10.2316	10.9321	10.831	10.4808	10.3503	9.55637	11.101	10.4708	10.7875	10.6438	10.5424	11.2697	10.9302	10.9654	11.3189	10.9505	10.9785	10.7045	10.9603	10.5371	10.1178	10.6101	10.4801	10.4907	9.89532	9.74291	10.4067	10.3091	10.3691	10.5122	11.2652	13.1955	10.0374	10.8962	10.8658	9.56249	10.8754	9.30564	10.8503	11.296	11.115	11.8131	9.33572	10.8464	10.8962
AAEL000850-RA	10.9933	11.0409	10.919	9.83784	10.8086	9.886	10.1247	10.5884	9.91541	9.53935	10.3025	9.86867	8.11283	9.50379	10.2503	8.51802	7.93789	9.36371	10.8023	10.506	10.984	10.6179	10.8061	6.41542	10.6763	10.6883	10.4637	10.8768	10.9018	10.7062	10.8948	10.5046	10.5536	10.5501	8.9671	9.49243	10.0082	9.26603	9.47671	10.1446	10.3913	11.9727	10.378	10.2287	11.0699	10.9546	9.73981	10.2746	10.039
AAEL000851-RA	12.2471	12.262	12.0712	11.7302	11.4535	11.9059	11.3806	11.7367	11.62	11.3406	11.9369	12.1074	11.525	11.543	11.8339	11.3346	11.2151	11.5344	11.7546	11.4301	11.6504	11.821	11.3484	11.5784	11.6457	11.3941	11.3685	11.3977	11.9605	12.0014	12.0246	11.4645	11.3839	11.6481	11.3302	11.9411	11.3377	12.2074	12.1643	11.6125	11.7452	11.5164	11.7247	11.4464	11.5464	12.4254	11.4669	12.0259	11.7299
AAEL000852-RA	12.0701	11.9907	12.1346	12.0114	12.0425	11.9396	12.2499	12.3294	12.1751	12.0068	11.8059	11.976	12.0449	11.8481	11.8698	12.2497	12.429	12.1997	12.3149	12.2768	12.2945	12.43	12.2692	12.3147	12.3147	12.3874	12.402	12.426	11.8132	11.7107	11.7724	11.8566	11.8447	11.7733	12.1818	12.0196	12.1535	12.0043	12.2081	12.0753	12.3854	12.1838	12.3936	11.8618	12.024	11.9768	12.1607	12.0212	12.1304
AAEL000853-RA	11.5896	11.6255	11.7137	12.0035	12.0297	11.7332	11.9169	11.9844	11.9007	12.1166	11.9137	11.8843	11.9621	12.0659	12.0326	12.1479	12.3576	12.0501	11.9657	12.0882	12.0708	12.1559	12.2688	12.2166	12.2413	12.1936	12.2902	12.3575	11.8675	11.8854	11.8447	12.2248	12.0657	12.0627	12.1074	12.0259	12.0648	11.8653	11.918	11.8115	11.8739	11.8909	11.9129	11.5979	11.7494	11.6581	11.7584	11.8653	11.9696
AAEL000854-RA	12.6828	12.6539	12.7128	12.5148	12.5659	12.5727	12.662	12.5756	12.6204	12.5568	12.4205	12.4155	12.3685	12.3841	12.3748	12.3983	12.5085	12.4571	12.2904	12.2915	12.3536	12.2807	12.3382	12.2456	12.1955	12.2237	12.208	12.2655	12.4898	12.4917	12.4268	12.5566	12.4126	12.2448	12.3677	12.448	12.4118	12.553	12.6373	12.6015	12.6976	12.7124	12.7458	12.5655	12.582	12.5787	12.5429	12.5639	12.5563
AAEL000855-RA	11.8327	11.7222	11.8627	11.117	11.1566	11.0766	10.4997	10.6011	10.7144	10.375	10.5448	9.98288	9.99069	10.3481	10.0188	10.1236	10.8926	10.1328	7.70129	10.6349	9.15844	9.85096	11.2227	10.8149	10.7761	10.921	10.2616	10.1505	10.1368	10.4872	10.5108	10.3889	10.6397	10.4618	9.95509	10.1495	10.0649	11.4777	11.6602	9.79986	11.3173	11.5623	11.5996	9.63763	11.3424	9.76794	11.3061	11.1973	11.471
AAEL000856-RA	12.6221	12.5521	12.5759	12.6432	12.555	12.6232	12.4855	12.4667	12.5896	12.4597	12.6331	12.6584	12.5948	12.5904	12.6322	12.5324	12.3429	12.4783	12.612	12.5889	12.631	12.5979	12.5419	12.5388	12.5227	12.5859	12.625	12.358	12.6277	12.5131	12.6837	12.592	12.6926	12.6386	12.5686	12.6681	12.4443	12.5701	12.4638	12.4854	12.4372	12.4439	12.4461	12.6473	12.574	12.6467	12.6897	12.5721	12.5588
AAEL000857-RA	12.8026	12.8315	12.7246	12.735	12.926	12.8979	12.7581	12.8374	12.9779	12.8873	12.8834	12.8353	12.9526	12.9319	12.9421	12.9756	12.9681	12.9647	12.9316	12.9512	12.9689	12.928	12.8921	12.9427	12.9472	12.949	12.8709	12.8077	12.8817	12.9184	12.9552	12.8722	12.877	12.8557	12.9785	12.9513	12.9229	12.7955	12.6783	12.8651	12.7219	12.8413	12.6897	12.8632	12.8664	12.8646	12.8803	12.8241	12.8427
AAEL000858-RA	11.8501	12.0867	11.8894	11.663	11.7282	11.8988	11.6159	11.4743	11.6152	11.9695	12.254	12.3462	12.0267	12.0561	12.1614	11.6971	11.3147	11.7838	11.7515	11.7742	11.8034	11.8736	11.7912	11.8046	11.8363	11.8833	11.7299	11.8179	12.1517	12.0769	12.0546	11.9699	11.9488	12.1777	11.709	11.6254	11.8749	11.8319	11.9592	11.9669	11.5742	11.8566	11.888	11.7898	11.4607	11.4637	11.7438	11.4772	11.752
AAEL000859-RA	12.8396	12.7473	12.8752	12.8048	12.9492	12.9267	12.0817	12.1877	12.0292	12.8449	12.7568	12.7458	12.8026	12.8167	12.8296	12.7959	12.7835	12.8697	12.8698	12.7502	12.8746	12.7093	12.6619	12.6593	12.6756	12.1754	12.129	12.0696	12.6609	12.7293	12.7991	12.5485	12.5401	12.4693	12.5674	12.7327	12.7375	12.7807	12.7845	12.7769	12.7851	12.7829	12.7862	12.7597	12.7564	12.7463	11.9238	12.2278	12.478
AAEL000860-RA	12.5232	12.5376	12.5425	12.451	12.4597	12.5033	12.4705	12.4277	12.5263	12.3081	12.4761	12.4552	12.438	12.3764	12.431	12.4234	12.2262	12.4157	12.3816	12.3961	12.4407	12.5197	12.3645	12.4336	12.3878	12.5577	12.541	12.3026	12.4421	12.4008	12.3263	12.4963	12.4007	12.4646	12.4264	12.6172	12.4554	12.4979	12.4921	12.4317	12.4882	12.3938	12.4637	12.6339	12.4307	12.5189	12.5284	12.4921	12.4498
AAEL000861-RA	11.6448	11.8713	11.7192	11.4566	11.6599	11.5162	11.5034	11.4808	11.4364	12.0316	11.8887	11.7983	11.9101	11.7103	11.578	11.9685	11.9941	11.9969	11.938	11.7918	11.8219	11.6261	11.422	11.3843	11.4652	11.4695	11.6043	11.5398	11.8557	11.645	11.6652	11.5349	11.5336	11.5651	11.8952	12.2596	11.6601	11.7304	11.827	11.6503	11.7002	11.6324	11.6414	11.1889	11.5516	11.4693	11.4596	11.3068	11.5531
AAEL000862-RA	9.22069	9.09344	7.69089	8.70235	8.656	9.40626	9.27418	9.27854	7.64149	10.0976	9.82071	8.37121	7.7039	9.27073	9.94219	10.0563	9.45897	9.63065	7.71178	10.2673	8.98399	10.1648	10.7918	7.91462	8.96219	10.4385	10.3931	10.2116	8.81802	9.57297	9.41111	9.62717	10.2657	9.38334	8.69472	10.028	8.65198	8.8187	8.68291	9.27642	9.55721	9.00331	8.77649	8.64342	8.79067	9.10071	8.65567	8.96791	8.45217
AAEL000863-RA	9.49583	9.60146	9.59455	9.54915	9.2559	9.46816	10.4259	10.589	10.5922	10.0204	10.323	10.2932	7.93547	8.24874	8.49034	9.74046	9.93456	9.63341	9.84047	10.5715	9.81599	9.86583	8.77371	8.71761	8.36783	10.3014	10.276	10.4143	9.74688	10.4532	10.6503	10.1204	10.3161	10.1388	8.99757	9.95624	8.97799	10.9029	10.905	9.676	9.93132	9.42042	10.952	9.51659	9.29033	9.63659	9.45031	10.4064	9.96599
AAEL000864-RA	10.8461	10.9868	10.9762	11.6262	11.6219	11.2288	11.651	11.9521	11.5613	10.2	10.4996	10.5098	11.5499	11.8074	11.7802	11.9782	12.8666	12.1231	10.6436	11.8218	11.7723	11.3176	11.6017	11.5286	11.2244	10.4159	11.2267	10.2928	10.3457	10.6784	10.557	10.8117	10.9259	11.1051	12.3802	11.6009	12.2569	11.6957	11.8516	10.3535	11.922	11.6814	11.7834	10.1972	11.6992	10.3227	10.1322	11.7753	11.8441
AAEL000865-RA	12.5752	12.6237	12.5295	12.5453	12.4666	12.6209	12.3948	12.1896	12.3775	12.6568	12.8148	12.7119	12.6286	12.5431	12.6712	12.4764	12.4419	12.5436	12.6584	12.7136	12.7158	12.7024	12.6016	12.6949	12.6524	12.9017	12.8027	12.7568	12.7831	12.8019	12.8651	12.9015	12.7552	12.8036	12.5063	12.8777	12.5566	12.5867	12.427	12.4999	12.4704	12.4596	12.4065	12.4596	12.4664	12.5983	12.4637	12.4637	12.183
AAEL000866-RA	12.1561	12.3082	12.018	12.7802	12.6408	12.6888	12.7545	12.8979	12.8339	12.5544	11.7716	11.7815	12.6794	12.8232	12.8174	12.9513	12.9098	12.8556	12.5571	12.7571	12.6083	12.309	12.0475	12.1133	12.3618	12.0209	12.2452	11.8959	11.5753	11.7591	11.9616	13.0401	12.5704	11.6242	13.1734	13.0262	13.024	12.7198	12.7405	12.6389	12.737	12.678	12.7119	12.6258	12.6686	12.6868	12.6422	12.704	12.6513
AAEL000867-RA	12.3597	12.414	12.3855	12.3495	12.4078	12.4529	12.4054	12.3614	12.4834	12.3329	12.352	12.4128	12.3738	12.3421	12.3585	12.3433	12.3505	12.3957	12.347	12.3261	12.3188	12.4549	12.4152	12.505	12.3458	12.2619	12.3146	12.345	12.3988	12.4215	12.3855	12.6047	12.4414	12.3816	12.3243	12.1158	12.3653	12.3228	12.3208	12.3413	12.3657	12.3718	12.3331	12.4219	12.4866	12.3899	12.4377	12.4652	12.3778
AAEL000868-RA	11.301	11.497	11.5512	11.3818	11.4784	11.5021	11.6017	11.8968	11.696	11.801	12.0047	11.8828	12.0952	11.9169	11.9163	11.8215	11.9016	11.6628	12.3593	12.284	12.0855	12.1046	12.0393	11.8963	11.8307	11.8829	12.1038	12.1261	11.4875	11.7884	11.8052	11.7108	11.7634	11.7724	11.9245	11.324	11.8397	11.3384	11.249	11.5639	11.3258	11.4671	11.3861	11.4399	11.6097	11.482	11.5702	11.7363	11.5511
AAEL000869-RA	9.7498	9.20715	9.7953	10.8725	10.7764	9.95992	11.0668	11.2559	10.2669	11.3071	9.54381	9.92019	9.43197	10.4018	10.2625	11.0326	11.1459	10.9405	10.2703	7.52826	9.77661	9.40995	9.93878	10.5262	10.1056	11.0117	8.26537	9.75638	10.5666	9.90874	9.70213	9.6798	9.63454	10.4379	9.57987	10.0308	10.5111	10.8884	10.8418	9.53718	10.5929	9.27828	10.9419	9.38492	10.9419	9.50539	9.31845	10.9401	10.8884
AAEL000870-RA	10.1162	9.85881	9.89902	10.5153	9.99317	10.4705	10.2565	10.478	10.5769	10.7369	9.77486	9.52981	10.7539	10.5512	10.5671	11.0533	11.6375	10.862	6.44369	5.41403	3.41388	2.52411	6.2739	2.9329	5.30846	7.34665	0.744562	1.78553	9.19761	9.63791	9.60479	9.48136	9.27531	8.9912	10.5382	9.9585	10.5156	11.7112	11.8072	9.9089	11.9971	9.46629	7.96381	9.64327	9.26701	9.84321	9.5492	9.20801	12.0743
AAEL000871-RA	9.18029	9.40853	7.94969	8.69212	9.36995	8.9154	9.1356	8.84456	8.87568	9.64278	6.2045	9.78659	8.55505	8.30643	8.20401	9.48192	10.268	9.41094	10.2041	10.2951	8.2644	9.17979	8.79628	9.06696	7.67081	5.03846	8.56737	9.52628	7.47271	8.27361	6.51076	6.92227	7.3642	6.78745	9.65319	7.97057	9.18401	10.3288	10.1296	7.83489	10.2519	7.44306	10.1802	7.59038	7.24404	7.78672	7.50379	10.0359	9.76965
AAEL000872-RA	12.0853	12.0877	11.9847	12.1618	12.2486	12.0953	12.1116	11.7926	12.1421	11.0498	11.8524	11.8152	11.818	12.1839	12.1875	11.9802	11.6341	12.0938	12.156	12.4208	12.2227	12.0794	12.1077	12.1363	12.052	11.9725	12.0724	11.6775	11.6847	11.7083	11.7787	12.0795	12.0811	11.8459	12.1571	11.8478	11.9985	12.007	12.0438	11.9638	11.9724	12.0091	12.0316	12.4553	12.3133	12.322	12.2871	12.2695	12.2802
AAEL000873-RA	10.0799	9.74122	9.96853	9.92196	10.5875	10.4444	9.52787	9.96228	10.2009	10.8185	9.77608	9.1633	10.7478	10.803	10.3749	10.3356	12.1062	10.9453	11.7651	9.74335	9.14534	9.11516	10.4944	9.38055	11.1147	9.87152	9.6317	10.2132	9.81448	9.70817	9.74901	10.1563	10.2166	10.4413	10.529	9.27983	10.4803	10.602	10.6666	9.34878	10.2259	9.0954	10.7323	9.19968	10.7199	9.31763	9.13467	10.7704	10.614
AAEL000874-RA	12.2741	12.2437	12.2213	12.2815	12.1858	12.1914	12.1209	12.0631	12.069	11.9788	12.3333	12.2619	12.2838	12.3493	12.2952	12.0034	11.9813	12.1601	11.94	11.9679	11.9875	11.9481	12.0816	11.9975	12.0467	12.0963	11.879	11.8793	12.1364	12.2737	12.1431	12.2005	12.0873	12.1614	12.0605	12.1644	12.0615	12.1172	12.1079	12.0612	12.1043	12.0693	12.1312	12.4755	12.2048	12.2248	12.2612	12.3083	12.3206
AAEL000875-RA	12.0427	11.8781	11.9581	11.5593	11.6118	11.933	11.7171	12.0572	11.7147	12.4924	12.1931	12.086	12.0551	12.1642	12.2282	11.931	11.9889	12.094	12.0803	11.9014	11.9293	12.0251	11.8865	11.8172	11.796	11.9742	12.0527	12.1505	12.2557	12.2226	12.2298	12.1311	12.0267	12.0911	11.9852	11.6446	11.929	11.8602	11.9234	11.6797	11.896	11.8509	11.8975	11.42	11.8524	11.8671	11.8839	11.8907	11.8953
AAEL000876-RA	9.85298	9.71316	9.40091	8.8971	8.08019	9.76465	9.80293	9.15625	9.88565	9.38066	9.69028	10.3754	8.65445	9.03089	9.30512	9.34947	8.98448	9.70448	9.3674	10.1663	10.4547	9.79332	9.08925	5.47788	9.051	8.84588	9.04503	9.35305	8.70201	9.69829	9.61115	9.12409	8.96728	8.26186	9.43355	8.54253	8.42671	10.1256	10.1663	8.58552	9.91814	8.24871	10.2006	10.4079	8.09737	8.54565	8.31173	10.2135	10.1954
AAEL000877-RA	10.987	12.1869	12.0881	11.4221	12.124	12.0807	11.2205	11.5263	12.04	12.4761	10.5922	11.6209	11.9882	11.6865	11.8305	12.1483	12.1308	11.782	12.0065	10.4241	11.5433	11.7473	11.677	11.0575	12.3859	11.4391	11.8029	12.6441	11.5945	12.2119	11.4804	10.5611	11.4203	11.6564	12.2755	12.1285	12.2961	12.1846	12.0755	10.8578	12.8796	12.1935	12.2381	10.704	12.1558	10.8275	10.6496	12.3027	12.0513
AAEL000878-RA	11.8336	12.0437	12.0554	11.8101	11.5802	11.6617	11.5053	11.741	11.7753	12.218	10.7388	10.9952	11.883	11.9155	11.7973	12.1373	12.5755	11.9104	11.4354	10.6153	11.2105	11.4581	11.6754	11.6564	11.562	10.7395	11.0783	11.3453	11.0912	11.4771	11.3599	11.1042	10.9763	11.0905	11.6759	11.625	11.5979	11.9607	12.0095	12.006	11.4405	12.0069	11.4502	11.7979	11.9796	11.9778	11.5306	11.984	11.2905
AAEL000879-RA	11.6459	11.5703	11.7208	11.6338	11.5063	11.3978	11.4568	11.1575	11.4348	11.4117	11.4414	11.1761	11.2441	11.6408	11.5186	11.7717	12.2993	11.7097	10.8121	9.89179	10.5068	11.0629	11.2005	11.1644	10.8449	10.7512	10.3388	10.8111	10.7967	11.2352	11.1697	10.9732	10.7053	10.8946	11.2718	11.0995	11.2154	11.6107	11.6717	11.6616	11.6054	11.6116	11.6116	11.5649	11.6019	11.3442	11.2668	11.642	11.2115
AAEL000880-RA	11.8541	11.8123	11.8311	11.6747	11.6382	11.7936	11.4854	11.0987	11.4017	11.8322	12.1266	12.1513	11.8693	11.8612	11.8639	11.0709	10.4802	11.3888	11.8029	11.6382	11.4871	11.5248	11.6518	11.6576	11.6903	11.9079	11.7703	11.7822	12.047	12.1321	12.1174	11.9813	12.1412	12.0408	11.1909	11.8941	11.4781	11.4662	11.3455	11.8382	10.9781	11.4891	11.2792	11.8687	11.8408	11.6947	11.8871	11.7062	11.8368
AAEL000881-RA	8.47101	8.73664	8.92072	8.21161	6.61566	8.05192	8.84829	6.57418	7.68432	9.30276	5.45266	6.40725	7.65367	7.33457	5.58853	7.66988	8.34817	7.68588	7.65141	8.24785	9.2874	7.56892	6.55748	9.88221	10.0825	9.40174	6.37508	10.2059	5.93519	7.32835	7.02309	7.02972	6.01249	8.00888	5.98215	9.48064	7.2082	8.46007	9.14923	7.87445	8.25548	7.40596	9.8714	7.59863	7.16849	7.83138	7.49616	9.05758	8.68853
AAEL000882-RA	7.96488	9.53711	9.32556	9.30085	8.81535	10.0032	9.16932	10.0456	9.52923	9.96854	8.66959	8.65063	9.85902	9.46886	9.70941	10.5417	10.9485	10.2668	9.11491	8.78173	10.0085	9.1499	7.20222	9.63631	8.17505	6.01555	8.20498	3.07162	8.8943	8.85008	8.34505	7.23788	8.24442	8.28819	9.94837	9.3543	9.65676	10.3208	10.3251	7.92222	10.3589	7.40196	9.77401	7.60966	10.5197	7.86056	10.7887	9.96401	9.21335
AAEL000883-RA	12.6987	12.7362	12.8321	12.7764	12.7208	12.8454	12.7833	12.8703	12.8856	12.6971	12.8195	12.8951	12.8458	12.8666	12.8322	12.8751	12.7978	12.8453	12.8623	12.9123	12.9135	12.8789	12.8747	12.9388	12.8122	12.9092	12.9298	12.7812	12.8195	12.7476	12.7606	12.9134	12.9167	12.7999	12.8721	12.8967	12.8313	12.8255	12.8391	12.8189	12.8005	12.7989	12.8017	12.6451	12.7728	12.6997	12.8039	12.8172	12.7362
AAEL000883-RB	12.8273	12.9453	12.8924	12.8009	12.8904	12.8098	12.7594	12.8989	12.902	12.8257	12.9059	12.8697	12.9389	12.8978	12.914	12.8537	12.8126	12.877	12.9083	12.9264	12.9171	12.9404	12.7253	12.8035	12.9087	12.9364	12.9005	12.9045	12.8708	12.9111	12.8862	12.8798	12.8753	12.8686	12.8862	12.8232	12.8791	12.889	12.8923	12.8895	12.8432	12.8823	12.807	12.7594	12.8806	12.785	12.8851	12.875	12.742
AAEL000884-RA	12.2657	12.112	12.366	12.1139	12.214	12.2954	12.2866	12.4607	12.1991	12.4663	12.4403	12.4694	12.5353	12.4236	12.4685	12.444	12.3505	12.4333	12.5181	12.17	12.313	12.3939	12.4466	12.4591	12.4404	12.3264	12.4443	12.3859	12.3829	12.3788	12.3782	12.6208	12.5328	12.6516	12.4261	12.4343	12.4711	12.2269	12.2546	12.2635	12.2277	12.2546	12.2517	12.3009	12.2766	12.2686	12.2888	12.326	12.3212
AAEL000885-RA	9.37799	10.4812	10.185	9.6746	9.9288	9.79571	10.3163	10.4842	10.3148	9.34444	11.7484	11.4709	10.2881	10.5367	10.9993	8.76037	9.28506	10.2171	10.3281	10.9617	10.5249	10.43	10.6634	11.157	10.8114	11.2163	11.1495	10.3971	11.0666	11.2036	11.1432	10.8084	11.0337	10.888	9.94021	9.41552	8.61774	10.7749	10.6542	9.28354	10.6242	9.02614	10.649	9.1289	8.89949	11.4993	9.07425	10.4681	10.5337
AAEL000886-RA	12.3546	12.3142	12.417	12.1314	12.3108	12.3215	12.4491	12.5685	12.3935	12.4136	12.0935	12.1237	12.4642	12.3741	12.3884	12.4443	12.5817	12.4877	12.3316	12.4209	12.4945	12.3546	12.3158	12.2904	12.3311	12.4125	12.4744	12.4095	12.0624	11.9862	12.0949	12.0734	12.0222	12.0625	12.4532	12.652	12.4752	12.4128	12.4953	12.6033	12.3142	12.5284	12.3151	12.4152	12.4425	12.2055	12.3037	12.2669	12.364
AAEL000887-RA	9.1842	10.0709	9.96608	9.68944	8.26146	9.56738	8.01585	10.019	8.81353	8.86313	8.57353	9.15209	8.49657	9.67975	8.65281	8.9719	8.0126	7.92589	11.5478	11.3428	10.0904	10.5796	11.3579	10.428	11.0165	10.9172	11.4423	10.8025	9.75349	9.27381	9.56668	10.1839	9.27838	10.0221	9.14321	8.32691	9.00225	9.27593	8.85534	9.72651	9.38791	9.06162	8.99362	9.19237	9.20448	9.26416	9.33971	9.04559	8.77075
AAEL000888-RA	12.2191	12.8218	12.51	12.2709	12.4713	12.3448	12.4592	12.3298	12.4391	12.6087	12.7238	12.2112	12.4422	12.6286	12.6615	12.3416	12.2593	12.4226	12.2854	12.4075	12.4097	12.4847	12.6274	12.4409	12.4161	12.2164	12.5962	12.438	12.7156	12.6609	12.7778	12.2972	12.5526	12.4982	12.1929	12.1959	12.4082	12.3348	12.2272	12.3167	12.0161	12.3378	12.3526	12.2602	12.5951	12.2068	12.6761	12.3308	12.5367
AAEL000888-RB	12.6471	12.4349	12.5619	12.4867	12.4708	12.5164	12.2385	12.1641	12.6677	12.5652	12.5699	12.4848	12.5094	12.6622	12.6762	12.2983	12.5165	12.5348	12.3734	12.453	12.4277	12.4545	12.6363	12.6484	12.4029	12.5586	12.7045	12.6823	12.6404	12.4688	12.2792	12.5431	12.7157	12.3269	12.353	12.6195	12.375	12.2699	12.2991	12.4643	12.2689	12.3777	12.4512	12.3499	12.6366	12.3352	12.6789	12.4129	12.5969
AAEL000889-RA	11.8268	11.853	11.7642	12.2063	12.0865	12.1562	11.8325	11.9754	11.9267	12.6815	12.7182	12.774	12.5798	12.5138	12.4844	12.112	12.233	12.143	12.2177	12.0874	12.2229	12.4271	12.4367	12.4266	12.595	12.5756	12.5611	12.5425	12.5336	12.6458	12.6156	12.8806	12.8902	12.768	12.2	12.7754	12.251	11.8029	11.7866	11.9134	11.7155	11.8739	11.7711	11.8146	11.9702	11.925	12.3265	12.3277	12.3571
AAEL000890-RA	10.4271	10.5185	10.1254	10.8673	10.6149	10.7529	9.98591	10.7098	10.4149	10.969	10.5664	10.1608	11.1952	10.5925	10.3437	11.0717	11.56	11.0856	11.0472	6.63278	10.6159	10.1527	10.4236	10.3836	10.4048	9.12091	10.1288	10.3428	11.0655	10.6972	10.738	10.0644	9.64992	10.1639	10.9578	10.028	10.7014	10.8804	11.2366	9.6104	11.1179	9.35563	10.9599	11.0491	9.22676	9.57901	11.0191	10.8928	10.8763
AAEL000891-RA	9.90983	10.0297	10.8376	9.64809	10.1498	10.6733	10.8592	11.1377	10.9597	9.41198	9.8696	10.0334	11.1453	10.9312	10.884	10.8529	11.2818	9.62441	9.02725	10.2027	10.0819	9.98894	9.4845	9.2445	10.2889	9.90003	9.31027	9.6644	10.1639	9.59982	10.0508	9.6826	10.198	10.1837	9.07143	12.9994	11.1674	11.0871	11.1237	9.7222	10.933	9.47312	11.0132	9.57548	9.34712	9.69928	9.52103	11.0378	11.0582
AAEL000892-RA	8.22079	10.3843	7.74729	7.61205	7.1234	8.14906	8.97872	8.89407	8.08343	9.25072	9.5958	7.21376	8.41974	6.16442	7.62518	8.51217	6.7807	8.21638	11.3535	11.0369	11.8014	9.31598	10.6152	10.4124	10.7211	10.6948	10.936	10.5517	11.0414	8.83465	8.27852	10.4566	10.1792	9.3373	8.51751	11.3851	9.47455	8.79161	8.72406	6.83521	8.57504	8.80212	8.79425	6.61023	9.01952	9.84238	6.5308	8.78368	8.64718
AAEL000893-RA	10.7168	11.1291	11.29	11.7637	11.9108	11.789	11.6499	11.6302	11.4342	10.8434	11.4088	11.2326	11.3856	11.6669	11.6366	11.7324	12.434	11.836	12.4488	12.0695	12.0695	11.4741	11.3989	11.4808	11.3665	11.3715	11.1996	10.4855	11.0709	11.4476	11.2892	11.5105	11.6234	11.5537	11.6429	11.2919	11.4865	11.7632	11.6109	11.7023	11.5755	11.3164	11.4946	11.4841	11.4261	9.74869	11.6381	11.3996	11.3918
AAEL000894-RA	10.1393	10.7936	10.1867	11.6551	11.121	10.9572	11.0718	11.5593	11.4289	11.2551	9.55251	10.2341	11.0764	11.2696	11.008	11.7113	12.5279	11.8244	10.3735	10.4918	9.76846	9.93283	10.7027	9.99742	10.5133	9.99954	10.132	9.95958	10.6318	9.9046	9.61846	10.2152	9.95517	10.0226	11.9707	11.0352	11.4029	11.6686	11.6193	10.3711	11.7299	10.1145	11.5801	10.208	9.98875	10.3329	10.153	11.578	11.3393
AAEL000895-RA	12.4532	12.5706	12.5253	12.7125	12.5527	12.6554	12.5505	12.6254	12.7091	12.6519	12.617	12.5895	12.7061	12.7085	12.6702	12.6467	12.6967	12.6437	12.5982	12.5527	12.6212	12.5983	12.6442	12.6268	12.6671	12.6295	12.6522	12.6925	12.6235	12.6708	12.53	12.7163	12.7523	12.7684	12.6579	12.6071	12.6634	12.5511	12.5937	12.6082	12.5422	12.5946	12.4971	12.5485	12.6614	12.604	12.6334	12.5782	12.6565
AAEL000896-RA	10.3335	10.8532	10.3784	11.0149	10.8922	10.9376	10.9968	10.6139	10.8171	10.6981	10.5187	10.6317	11.6605	11.6144	11.5334	11.5683	11.9512	11.8574	11.5371	11.1595	11.1816	10.1747	10.8082	9.64568	10.3048	10.2204	10.6712	10.5424	11.7027	10.7393	10.8425	10.5654	10.4231	10.7476	11.1613	11.8362	11.4048	10.9136	10.9651	9.40902	10.7575	11.2338	10.8177	11.1346	10.866	11.0687	10.8265	10.807	10.7816
AAEL000897-RA	12.0214	11.8291	11.8204	11.3204	11.4813	11.7258	11.6763	11.9055	11.4961	10.6873	10.7364	10.6853	10.6675	10.0016	10.1279	10.8272	10.8386	11.0969	11.0643	11.5713	11.2312	11.2812	11.402	11.2229	11.2247	11.5647	11.2627	11.4566	11.2304	11.031	11.196	11.0875	11.0706	11.0609	11.3184	11.9563	11.1825	11.8374	11.8507	11.8332	12	11.94	11.9362	11.7006	11.7886	11.8606	11.6146	11.3474	11.2255
AAEL000898-RA	12.4919	12.4735	12.4807	12.6774	12.8309	12.4101	12.3118	12.6825	12.3464	12.7368	12.7237	12.7871	12.6681	12.8737	12.8215	12.6212	12.5894	12.5511	12.7115	12.7485	12.7189	12.6973	12.6433	12.7219	12.641	12.8636	12.7821	12.3391	12.8545	12.6197	12.5494	12.4013	12.9019	12.7961	12.6226	12.5743	12.6024	12.582	12.4982	12.5089	12.5013	12.507	12.4905	12.618	12.5925	12.5039	12.5965	12.568	12.568
AAEL000899-RA	12.1445	12.2193	12.1977	12.1853	12.2799	12.2375	12.3565	12.4397	12.4602	12.1457	12.0834	12.2431	12.4325	12.5194	12.4494	12.3824	12.5434	12.4008	11.9774	12.0392	12.0883	12.1664	12.2079	12.2009	12.2761	12.0778	12.1297	12.0755	12.2633	12.246	12.2609	12.1556	12.1629	12.2936	12.3923	12.6393	12.3657	12.2949	12.1889	12.2425	12.4205	12.3341	12.1921	12.2269	12.3564	12.2781	12.2612	12.396	12.2379
AAEL000900-RA	11.2562	11.2486	11.2926	11.7063	11.7691	11.6653	11.579	11.6463	11.7034	11.9528	12.1755	12.0629	12.2214	12.191	12.156	12.1051	11.8522	12.1225	12.1659	12.3378	12.2002	12.2754	12.2923	12.3365	12.193	12.3205	12.3184	12.3413	11.9694	12.0511	12.0095	12.2493	12.2933	12.1969	12.1488	11.7172	12.1394	11.5187	11.2821	11.5625	11.567	11.5828	11.301	11.4262	11.5794	11.5602	11.6592	11.6421	11.585
AAEL000901-RA	7.35039	8.863	9.02409	8.59776	8.88014	8.49018	9.10409	10.8511	8.68632	9.13839	10.1068	10.4098	8.62384	8.82897	8.95626	7.60021	8.24994	8.41404	11.7963	11.4459	11.6138	11.5193	9.65887	11.1514	10.0535	9.72104	5.81395	10.8463	8.77523	8.94915	9.0931	8.62267	9.24799	9.13741	10.2836	11.1734	7.90066	8.62226	8.15913	8.39298	9.18061	9.12435	8.46138	7.78584	8.54633	11.1405	8.2376	9.1324	5.12097
AAEL000902-RA	12.7557	12.7974	12.9107	12.7716	12.4981	12.7198	12.7462	12.7596	12.8777	12.8071	12.7919	12.8389	12.8534	12.8656	12.568	12.7214	12.7076	12.7321	12.6671	12.5427	12.6635	12.7291	12.6038	12.7858	12.6403	12.8946	12.6768	12.596	12.6926	12.518	12.9637	12.5701	12.5552	12.7892	12.7415	12.9182	12.7272	12.9723	13.0086	12.9942	12.784	12.8164	12.7851	12.6195	12.6308	12.6426	12.6202	12.6596	12.6075
AAEL000903-RA	11.7517	11.8889	11.8728	11.9088	11.9343	11.8389	12.2577	12.3815	12.2837	12.6816	12.3986	12.3819	12.5827	12.4796	12.5083	12.7709	12.8236	12.7428	12.6029	12.6945	12.6076	12.6203	12.5731	12.5463	12.5423	12.78	12.7666	12.8089	12.2234	12.1923	12.276	12.3653	12.3397	12.2018	12.7128	12.5846	12.5721	11.9323	11.9557	11.9449	11.9753	11.9735	12.0589	11.9503	12	11.9377	12.0486	12.0709	12.1629
AAEL000904-RA	11.9313	11.9714	11.8682	12.0307	12.0612	11.4653	11.835	11.7963	11.9	12.2644	12.1502	12.1209	12.0445	12.1852	12.1531	11.6889	11.4873	11.59	11.9029	11.8393	11.7553	11.6737	11.8742	11.9528	11.9982	11.8882	11.9234	11.9089	12.1465	12.1647	12.1584	12.2522	12.2596	12.2917	11.7277	11.4818	11.6556	11.6703	11.814	11.6564	11.376	11.9677	11.6494	11.846	12.088	12.0382	12.0908	11.8962	11.9737
AAEL000905-RA	12.678	12.4193	12.6657	12.6315	12.5066	12.2042	12.5844	12.653	12.5849	12.5432	12.5295	12.5633	12.5719	12.4754	12.5382	12.6691	12.6511	12.713	12.7198	12.6874	12.6388	12.5067	12.4047	12.2342	12.5027	12.463	12.6439	12.6068	12.4105	12.3995	12.5114	12.4501	12.4313	12.4517	12.7609	12.6502	12.753	12.4093	12.3426	12.4082	12.3636	12.4065	12.3783	12.4573	12.6723	12.6056	12.6847	12.6684	12.6623
AAEL000906-RA	12.5571	12.5363	12.3738	12.1487	12.5603	12.5779	12.4323	12.5082	12.3731	12.4794	12.5762	12.5855	12.552	12.5642	12.619	12.4563	12.5607	12.5485	12.6099	12.5919	12.5621	12.5977	12.4613	12.531	12.4113	12.706	12.5153	12.4817	12.5089	12.8138	12.6823	12.3953	12.6104	12.3697	12.449	12.5213	12.5567	12.5095	12.5274	12.3779	12.4786	12.4366	12.5145	12.6305	12.4224	12.3629	12.5401	12.5181	12.5415
AAEL000907-RA	9.8241	9.99751	9.77778	9.4128	8.88114	9.98961	10.0236	9.57053	9.93503	6.81832	9.56716	10.0823	10.2694	9.69086	8.76605	10.2839	9.23361	9.91468	11.5117	10.4054	10.9355	10.5971	10.6421	10.66	10.5428	10.4692	10.5241	9.78523	8.08745	10.1599	9.78175	9.91086	9.90995	10.0127	9.30649	11.4556	9.7599	10.3582	10.5084	8.93937	10.0835	8.6558	10.1224	8.75897	8.50468	8.89706	10.4816	10.3362	10.6025
AAEL000908-RA	11.5073	11.3823	11.4039	11.3784	10.8397	11.4118	11.5094	11.5563	11.4894	10.8736	11.4404	11.557	11.3834	11.6796	11.612	11.6076	11.5901	11.567	11.7174	11.764	11.5884	11.658	11.5948	11.2143	11.6392	11.4125	11.1484	11.3866	11.2057	11.2931	11.162	11.2869	11.323	11.2712	11.6849	11.4578	11.5585	11.4873	11.5706	11.5657	11.734	11.4347	11.2753	11.0378	11.2369	11.3236	11.2869	11.1174	11.2662
AAEL000909-RA	9.73646	10.0583	10.2564	9.38066	9.77197	8.98747	9.07222	8.46795	9.40376	8.17487	7.12881	7.90764	8.36623	9.68888	9.17996	9.61336	9.72429	10.3611	10.6364	10.3994	8.8268	9.29831	10.4056	9.39803	7.99165	9.10789	10.2855	9.20401	9.02167	9.58545	10.0721	9.56499	9.54317	9.62866	9.48263	9.42554	9.31607	9.91993	9.84086	8.79368	10.2072	8.4955	10.1569	8.61428	8.33661	10.6062	8.54017	10.1798	9.37787
AAEL000910-RA	11.9906	12.0461	11.8487	11.9719	11.9952	11.9068	11.6274	11.7313	11.8394	11.2542	11.2362	11.3816	11.1928	11.2763	11.2726	11.8733	11.9111	11.7254	11.9081	12.1173	11.9484	11.8131	11.7496	11.7183	11.8072	11.7224	11.4209	11.7219	11.3282	11.4544	11.4692	11.5135	11.4798	11.6378	11.672	11.9722	11.8205	11.8689	11.8869	11.7812	11.786	11.8163	11.9257	11.6878	11.7451	11.7132	11.8689	11.835	12.0273
AAEL000911-RA	9.26439	7.33982	6.3558	9.14493	8.38233	9.27943	7.5425	8.81325	8.47421	10.0973	9.91723	10.1543	10.0616	9.10455	9.78014	9.9144	10.3066	9.51334	8.42458	4.58969	5.90994	8.98973	7.95129	9.69023	9.50146	7.22189	5.64293	6.61077	8.37302	9.43803	8.524	8.94043	7.75009	8.24238	8.44027	7.71382	8.02677	6.07127	8.98245	7.907	10.2233	7.52022	7.86268	7.66993	7.31995	7.83998	7.57652	9.56821	8.98245
AAEL000912-RA	11.5205	11.1682	11.5675	11.9737	12.022	11.7778	11.8817	11.9014	11.7559	11.7594	11.7642	11.7612	12.0047	12.0814	11.9397	12.2528	12.4242	11.9513	11.8798	11.8253	11.6944	11.8258	11.8583	11.7892	12.0102	11.8701	12.0323	12.0038	11.5064	11.4433	11.5132	11.841	11.8995	11.8669	12.0544	11.771	11.7375	11.779	11.6364	11.7998	11.7563	11.7838	11.6703	11.5193	11.7351	11.6921	11.7854	11.6415	11.5013
AAEL000913-RA	10.4676	9.66747	9.9762	10.7669	10.0409	10.8197	10.5682	10.6752	10.8433	10.7177	9.90773	9.14386	10.861	10.8813	10.6928	11.3281	12.5044	11.3249	6.67084	4.31378	5.89645	2.36911	7.31959	8.81406	7.86674	5.30046	8.22993	8.48126	9.00286	9.9864	10.0339	9.04019	8.86149	8.97993	11.2685	10.8685	10.9427	10.079	10.6425	10.0639	11.8019	11.6658	11.1444	9.89779	11.4989	10.0169	9.83235	10.6963	11.0866
AAEL000914-RA	10.4107	10.1635	10.6352	11.1383	10.754	11.1157	10.4053	10.6182	10.6539	11.4207	10.3831	10.6638	10.6543	11.1963	11.0869	10.9586	11.4934	11.0328	7.9722	7.55976	9.0692	8.83056	9.5932	9.13736	6.39031	8.99288	6.78502	8.84723	10.1182	10.5047	10.7542	10.4704	9.86629	10.2208	10.7412	9.71667	10.6066	10.6389	10.4379	10.9431	10.4873	11.669	10.4278	10.7816	10.9914	10.5605	10.8785	10.6058	10.3604
AAEL000915-RA	11.9716	11.9828	11.6066	12.1591	11.8132	12.1984	11.5586	11.5115	11.8114	12.078	11.9592	11.9751	11.8536	11.5612	11.416	11.4314	11.4055	11.3822	12.0302	12.1659	12.3373	11.469	11.4867	11.3649	11.4061	10.5227	10.6152	10.7167	11.8526	11.8277	11.8696	11.0287	11.0966	11.5369	11.0997	12.4892	11.3778	11.6161	11.769	11.6399	11.5191	11.5838	11.6414	11.9812	11.8991	10.1209	12.0084	12.1591	12.3668
AAEL000916-RA	10.0486	9.46488	9.9999	10.3623	9.80538	10.0807	10.2058	10.249	10.3186	10.4752	10.2717	9.44477	10.6588	10.748	10.6319	10.8863	11.6047	10.6815	7.05993	3.35274	-0.281443	4.03413	8.49997	7.18545	8.37771	8.50097	6.89097	9.08195	9.42923	9.82523	9.85755	9.29054	9.4257	8.78693	10.4129	9.85805	10.3216	10.8358	10.0901	9.14871	11.7837	8.55304	11.1862	8.79014	12.2815	9.05975	8.64218	10.1801	10.1579
AAEL000917-RA	10.2015	9.76181	9.84943	10.3551	10.5844	10.6425	10.3003	10.704	10.0994	9.81717	9.80096	9.36768	10.9663	11.3511	11.1853	11.7773	11.7658	11.2823	9.98481	9.73218	9.84035	9.91466	10.6611	9.76589	10.3976	10.7718	8.9451	10.4854	7.94008	9.78403	9.1696	10.3369	10.3325	10.1278	11.2982	10.2336	10.6598	10.3461	9.89275	9.61493	11.0418	9.35531	10.7855	9.45572	9.22115	9.56989	11.128	10.5962	10.7983
AAEL000918-RA	12.1365	12.1643	12.0742	12.1716	12.3499	12.1418	12.1586	12.181	12.1962	12.7026	12.6775	12.5636	12.5133	12.5066	12.584	12.3653	12.296	12.3398	12.3338	12.3005	12.2652	12.2617	12.3696	12.3747	12.274	12.4866	12.4186	12.3076	12.4938	12.5126	12.4935	12.4382	12.6056	12.6594	12.4028	12.0549	12.4511	12.0914	12.1358	12.2923	12.0824	12.2465	12.2226	12.0948	12.267	12.2455	12.0214	12.2485	12.3959
AAEL000919-RA	10.4256	10.5912	10.0065	10.3856	10.9593	10.3387	11.0808	10.5711	11.1949	9.47728	10.0556	9.51311	10.7878	10.8855	11.2018	11.7086	12.6409	11.4317	10.8638	9.9617	11.1147	10.5428	10.8457	10.5958	10.4484	10.7014	10.7411	9.97352	9.47337	9.91894	9.77402	10.5607	10.8439	10.3435	11.4164	10.4362	11.4201	11.2441	11.2628	10.0013	11.1676	9.75703	11.2774	9.85419	9.61662	9.96477	9.78455	11.2793	11.3492
AAEL000920-RA	11.2926	12.333	11.715	11.7615	11.9718	11.2474	11.3472	11.2655	11.4144	11.2724	12.3259	12.6724	10.8661	11.8555	12.0812	10.9215	9.68831	11.4014	11.5761	11.9843	11.3726	11.2438	11.4825	10.7979	11.1702	11.7618	12.2935	11.3391	11.9131	12.0059	11.7962	11.9861	11.9916	11.2188	11.2337	10.3724	11.3205	12.0587	12.121	11.8004	11.8738	11.6922	11.8029	10.0805	11.4803	10.1897	11.6482	11.9624	11.7613
AAEL000921-RA	8.92904	8.17419	9.10526	9.7142	10.0991	9.33376	10.0605	9.96453	9.61454	10.9043	9.17506	8.10568	9.22998	8.86867	8.22603	10.1262	11.0206	8.66959	8.28232	8.638	9.82207	7.91593	8.60695	5.45969	8.59644	8.5272	9.45997	8.3034	9.36497	9.07944	9.08857	7.92592	8.93969	8.75718	9.22418	9.67895	10.1475	10.1758	10.138	8.47493	10.0668	8.13504	10.0056	8.27769	10.2577	8.41591	8.18441	10.2053	10.1068
AAEL000922-RA	12.2092	12.1837	12.2019	12.1908	12.1973	12.34	12.2672	12.1434	12.2495	12.4551	12.5417	12.5291	12.548	12.5968	12.5624	12.256	12.3825	12.4199	12.1935	12.3163	12.2359	12.3502	12.3261	12.3683	12.3565	12.4194	12.4803	12.4904	12.4042	12.5004	12.4264	12.4638	12.4904	12.6389	12.3128	12.2805	12.4425	12.289	12.2228	12.3893	12.1628	12.3105	12.209	12.183	12.2701	12.1516	12.2188	12.184	12.1587
AAEL000923-RA	12.7144	12.7123	12.7317	13.0639	12.7969	12.8742	12.7034	12.6651	12.6812	13.1654	13.0427	13.0995	13.0979	13.0656	13.1304	13.0388	13.0045	12.997	13.1096	13.0772	13.1056	13.0147	13.0635	12.9969	13.1692	13.0884	12.9404	13.1658	13.1067	13.11	13.1509	13.1298	13.1334	13.0206	13.0213	12.9934	13.0234	12.7435	12.6421	12.7824	12.6521	12.7305	12.6432	12.7218	12.8026	12.8228	12.869	12.8016	12.8323
AAEL000924-RA	11.3255	11.1781	11.2485	11.1517	11.4422	11.4321	11.2262	11.2441	11.266	12.084	12.1027	12.123	12.0406	12.0241	12.062	11.2655	10.9797	11.3972	11.7244	11.4926	11.6852	11.6588	11.6696	11.718	11.7009	11.8857	11.8272	11.8836	12.1044	12.1218	12.0415	12.0607	12.103	12.0934	11.5735	11.6103	11.76	11.37	11.4183	11.4876	11.2065	11.5563	11.2996	11.1955	11.2559	11.0508	11.2559	11.37	11.6192
AAEL000925-RA	11.9282	11.7653	11.7917	12.0454	12.2137	12.2119	11.9682	11.9147	11.8581	12.0069	12.136	12.2797	12.2955	12.3459	12.2163	11.7436	11.8467	11.9897	11.9502	11.8161	11.7294	11.7711	11.9084	12.042	11.8024	12.3261	12.1422	12.3716	12.1335	12.159	12.1116	12.1795	12.2647	12.5059	11.9149	11.5608	11.8615	11.9556	11.989	12.0192	11.648	11.9535	11.7993	12.3278	12.0914	11.8581	12.0495	11.7809	11.9306
AAEL000926-RA	10.7966	10.5822	10.3157	10.753	10.0999	10.8872	10.1995	9.34743	10.5993	10.1946	10.5494	10.2217	11.1894	10.8202	11.0404	10.5748	11.4499	10.4475	6.6064	9.87831	11.254	9.80722	10.2713	10.1588	9.96793	10.5759	9.05901	10.2548	9.52146	10.139	10.2415	10.2228	10.3695	10.422	10.2038	10.4157	10.0906	10.9141	10.8754	9.33283	10.8463	9.06288	10.9244	11.2341	8.908	10.9679	10.8068	10.9497	10.8277
AAEL000927-RA	12.4442	12.8164	12.6591	12.755	12.7565	12.7332	12.7443	12.7011	12.7998	12.7562	12.7834	12.8002	12.6825	12.7872	12.7841	12.7783	12.8037	12.6967	12.8173	12.812	12.7922	12.7536	12.6819	12.8008	12.8065	12.7345	12.7529	12.7872	12.7882	12.7725	12.7599	12.734	12.738	12.7202	12.7314	12.7999	12.7426	12.7469	12.6597	12.6717	12.7641	12.6338	12.6262	12.8333	12.6961	12.8131	12.7135	12.809	12.6227
AAEL000928-RA	10.2606	9.96832	9.92159	9.8056	9.72166	9.54576	9.43134	9.91608	9.55609	9.9923	8.51934	7.84942	9.80651	9.96048	8.75745	10.1975	10.7683	10.2985	9.0442	10.2771	8.9157	9.36186	9.32989	8.95924	9.79428	10.0172	9.85255	9.53092	8.91712	9.8423	8.37872	9.47921	9.29589	8.84386	9.84306	9.32825	9.18585	10.1241	9.95178	9.48754	10.1579	9.20833	10.4866	9.31616	9.06461	9.4307	9.23886	10.3013	9.98173
AAEL000929-RA	10.2295	9.60108	10.2229	10.5278	10.8935	10.6032	10.2869	10.5074	10.1796	10.4184	10.145	10.7618	10.9532	10.8476	10.795	10.6785	11.308	11.0995	11.4397	11.1424	9.70801	9.90516	7.94505	10.1384	10.7584	10.7546	10.857	10.1436	9.872	10.4928	10.5016	10.0919	10.3599	10.4758	11.0479	11.2863	10.6652	10.5861	10.688	10.836	10.1739	10.5992	10.5273	10.2215	10.5978	8.03664	10.3458	10.3334	10.6921
AAEL000930-RA	12.7351	12.6723	12.6897	12.7604	12.8706	12.7721	12.5173	12.5941	12.6186	12.7326	12.7579	12.8744	12.8494	12.9248	12.8459	12.7269	12.7517	12.7111	12.7928	12.857	12.8302	12.8539	12.5093	12.761	12.5971	12.9513	12.8617	12.6236	12.7134	12.8284	12.7147	12.6928	12.7592	12.69	12.6842	12.7118	12.7314	12.7497	12.7098	12.6525	12.8492	12.7484	12.7558	12.591	12.6128	12.7536	12.5326	12.8132	12.387
AAEL000930-RB	12.788	12.7756	12.8534	12.7346	12.7931	12.7728	12.7821	12.7359	12.7826	12.7217	12.8384	12.8554	12.7627	12.754	12.6918	12.7811	12.667	12.761	12.7785	12.8368	12.8397	12.8161	12.7205	12.8426	12.7275	12.6335	12.6859	12.6663	12.8424	12.8238	12.8294	12.5604	12.6555	12.7315	12.7848	12.8204	12.7853	12.7317	12.8103	12.6611	12.8802	12.7317	12.8442	12.9085	12.7395	12.7191	12.663	12.7688	12.7496
AAEL000930-RC	12.4374	12.4537	12.4182	12.3783	12.4303	12.445	12.3873	12.3746	12.3299	12.4776	12.4482	12.4882	12.4587	12.5563	12.5986	12.4383	12.4007	12.4908	12.4201	12.426	12.4488	12.4182	12.3657	12.3052	12.4213	12.3677	12.3102	12.4482	12.5426	12.5377	12.504	12.4359	12.4735	12.5047	12.4093	12.5353	12.4315	12.4424	12.4352	12.437	12.4594	12.4233	12.404	12.4132	12.4342	12.4169	12.3559	12.3702	12.3472
AAEL000931-RA	12.7017	13.4354	12.474	13.1647	13.1716	13.0669	11.7319	12.1469	12.3753	13.0513	13.1429	12.3827	12.0844	12.366	12.3681	11.8966	11.7654	12.3261	12.232	12.5895	12.121	12.6618	12.6403	12.6687	12.7361	11.961	11.9421	11.6891	12.6481	13.0432	13.1708	12.0049	12.8719	12.258	11.9576	12.0277	11.2364	12.8249	12.9381	12.7569	12.8761	12.8651	12.934	12.5955	12.7469	12.699	12.945	12.9434	12.9522
AAEL000932-RA	10.206	10.1228	9.79001	10.5766	10.0971	10.5733	11.1394	10.9136	10.8396	10.0507	10.1116	10.6694	10.6971	9.66641	10.0318	11.0396	11.4984	10.903	11.5198	11.3267	11.4882	10.4534	10.3469	10.2261	10.6656	9.08599	10.067	10.5921	9.66137	9.53754	9.76851	9.58124	9.97105	10.1773	10.4464	11.0377	10.6771	10.7507	10.7752	9.58336	11.1408	9.33129	10.6911	11.0918	10.858	9.547	10.9805	10.7549	10.8318
AAEL000933-RA	12.0664	12.2028	12.0526	12.1553	12.0795	12.1927	12.3283	12.3973	12.3003	11.361	11.5245	11.3484	11.7299	11.4523	11.3145	12.0854	12.1077	12.0159	11.8352	11.8754	11.8997	11.8448	11.9219	11.935	11.9282	11.735	11.7278	11.9465	11.6176	11.623	11.654	11.7153	11.7481	11.6736	11.9552	12.1851	12.0358	12.0944	12.263	12.066	12.3942	12.325	12.4705	12.2883	12.6371	12.4527	11.9821	12.0722	12.1041
AAEL000934-RA	12.3883	12.4179	12.5521	12.3417	12.4738	12.4049	12.3826	12.5209	12.4573	12.607	12.4581	12.5668	12.4349	12.4221	12.5171	12.4386	12.4443	12.4746	12.5392	12.5467	12.5463	12.582	12.6184	12.604	12.5843	12.4306	12.5316	12.5727	12.5294	12.5516	12.4078	12.5012	12.5377	12.423	12.4428	12.532	12.4243	12.3664	12.4254	12.3652	12.4757	12.3867	12.5091	12.4126	12.3926	12.4278	12.4278	12.4869	12.4289
AAEL000934-RB	12.5624	13.4617	12.5896	12.2987	12.3203	12.1333	12.0652	12.9911	12.3618	12.3195	12.6476	12.3996	12.5434	12.3392	12.5921	12.3635	12.69	12.6944	12.4467	12.3304	12.5528	12.3342	12.7946	12.5615	12.3617	12.6502	12.826	12.7392	12.6108	12.6978	12.3183	11.5232	12.7017	12.3835	12.5926	12.828	12.5795	12.5828	12.6032	12.5257	12.6527	12.5761	12.6656	12.5861	12.5841	12.6353	12.5941	12.6058	12.6084
AAEL000934-RD	12.408	12.5888	12.4347	12.4512	12.4361	12.4887	12.6593	12.4288	12.6901	12.6141	12.4803	12.3993	12.5077	12.4571	12.478	12.5659	12.5319	12.5361	12.5781	12.6371	12.5635	12.6423	12.3886	12.571	12.4338	12.7126	12.5616	12.4799	12.4788	12.4023	12.6953	12.5743	12.3543	12.4784	12.5887	12.5305	12.5557	12.5245	12.5448	12.1584	12.5978	12.5142	12.5779	12.526	12.5179	12.5398	12.5419	12.5703	12.5325
AAEL000934-RE	12.6777	12.3839	12.5588	12.334	12.3141	12.5141	12.457	12.5918	12.6742	12.5619	12.5046	12.5628	12.5081	12.4359	12.4736	12.4834	12.5289	12.5858	12.5696	12.5527	12.5484	12.5658	12.5658	12.5156	12.4751	12.6124	12.5368	12.5267	12.4088	12.5872	12.5957	12.5364	12.499	12.2149	12.5618	12.5095	12.5804	12.5286	12.5079	12.4264	12.5631	12.5366	12.5373	12.53	12.5278	12.5588	12.5271	12.5467	12.4668
AAEL000935-RA	11.604	11.5637	11.5528	11.9843	12.0819	11.9357	12.0957	12.2124	12.2185	12.053	11.5422	11.5239	12.1122	12.0783	11.9068	12.5151	12.658	12.4615	11.9885	11.9873	11.9862	11.9086	11.7525	11.7287	11.636	11.6557	11.953	11.8957	11.416	11.4104	11.4111	11.4358	11.498	11.6073	12.2722	12.2999	12.1656	11.643	11.6489	11.5923	11.3333	11.5954	11.7422	12.338	11.6726	11.7789	12.2234	12.1509	12.2916
AAEL000936-RA	11.7925	11.7066	11.8595	12.0052	11.7322	12.0072	12.0802	12.0909	12.0299	12.2372	12.1935	12.129	12.2785	12.0566	12.0439	12.2648	12.3783	12.1303	12.2781	12.408	12.4401	12.2753	12.2688	12.1831	12.2085	12.2942	12.2593	12.2991	11.8685	12.0479	12.1734	12.1264	12.0775	11.993	12.2928	12.7854	12.1598	11.997	12.0689	12.1007	11.8987	12.0199	11.9626	11.5562	11.9375	11.8378	11.9065	11.8319	11.9084
AAEL000937-RA	9.72511	8.48442	10.002	10.0786	9.36742	10.047	10.6567	10.7475	10.1882	10.6955	10.508	9.72135	10.6267	10.5953	10.6525	9.82987	11.0073	9.16848	8.85696	9.77135	10.3717	9.4413	11.7745	9.32872	10.3154	9.64599	10.4852	10.2937	10.6198	10.5171	10.112	9.97175	10.0736	10.2397	10.4989	9.29762	9.95625	10.5818	10.576	9.38221	10.7073	9.13576	10.3907	9.22261	8.99865	9.33934	9.15379	10.597	10.6466
AAEL000938-RA	11.9784	11.9649	11.8611	11.8807	12.0452	11.8377	11.7704	11.8582	11.5526	12.495	12.5046	12.5537	12.2415	12.3967	12.3802	11.5758	11.4666	11.6399	12.0588	12.0796	11.941	11.9294	11.7766	11.9833	12.0102	12.0513	12.1793	12.0702	12.4111	12.5482	12.4541	12.3185	12.3854	12.4437	11.8842	11.4274	11.8764	12.2704	12.3048	12.2894	11.7619	11.8515	11.8515	11.5815	11.9671	11.6627	11.6054	11.8741	12.0111
AAEL000939-RA	11.7445	11.723	11.6757	11.44	11.6012	11.4453	11.6855	11.4802	11.3628	11.648	11.8298	12.0131	11.7709	11.8246	11.9742	11.6291	11.245	11.5601	11.7326	11.7624	11.6877	11.7878	11.745	11.5325	11.7048	11.9011	12.0169	12.0148	11.7404	11.7875	11.8799	11.8815	11.8266	11.5796	11.3021	11.543	11.6947	11.4152	11.4355	11.7258	11.2229	11.5814	11.3912	11.3261	11.6128	11.6128	11.7963	11.5349	11.7453
AAEL000940-RA	13.21	11.9481	12.5662	13.2905	12.7624	12.2402	12.2786	12.7527	12.6241	13.1822	12.5144	11.9456	13.1131	12.369	12.5545	12.7411	13.2264	13.1691	13.3074	13.3153	13.1841	12.6752	12.4508	12.29	12.2443	12.1534	12.3025	12.1765	12.2266	12.011	12.0039	13.3508	12.5837	12.0738	13.435	12.8337	12.9619	12.7789	12.7889	12.7725	12.8102	12.7949	12.8035	12.8542	12.8755	12.8729	12.4984	12.5986	12.7491
AAEL000941-RA	12.7942	12.7674	12.8266	12.9061	12.8014	12.6962	13.0233	12.9255	12.9128	12.9041	12.7241	12.688	12.783	12.7679	12.7575	12.8514	12.8973	12.8361	12.9172	12.8789	12.8844	12.8641	12.8315	12.8635	12.8852	12.8366	12.9646	13.0337	12.73	12.6824	12.7251	12.8356	12.8161	12.6027	12.8542	12.8201	12.8747	12.8788	12.8673	12.9233	12.8993	12.9098	12.9158	12.8666	12.8504	12.8098	12.7972	12.7196	12.7039
AAEL000942-RA	12.3238	12.2019	12.4084	11.7091	11.9381	11.9239	12.2468	12.2834	12.2132	12.1484	12.1245	12.0912	11.9028	11.8858	12.0201	11.9866	11.7809	12.0027	11.7587	12.1451	12.0182	12.2514	12.1422	12.0115	12.0661	12.1936	12.2757	12.4104	12.2847	11.9686	12.0763	12.0281	12.009	11.7054	12.0472	11.9837	12.2678	12.001	12.246	12.2488	12.2495	12.2743	12.2757	12.1385	12.2668	11.9313	12.1463	12.2382	12.262
AAEL000942-RB	12.2019	12.3335	12.3739	11.9288	11.8483	11.8293	12.1612	12.5155	12.1264	12.266	12.0981	12.161	12.1097	11.7979	11.9683	11.7111	12.2517	11.9511	11.9168	11.9933	11.6721	12.2668	11.9697	12.0749	12.096	12.2098	12.1688	12.4255	12.1382	12.0635	12.1305	12.0968	11.9871	11.6843	12.1367	12.1356	12.3895	12.003	12.2754	12.2898	12.2726	12.2959	12.2871	12.2125	12.2939	11.9279	12.2699	12.2636	12.283
AAEL000943-RA	11.7962	11.9058	11.8084	11.7441	11.5117	11.8523	11.6042	11.7564	11.8004	11.5306	11.7209	11.4125	11.519	11.4616	11.4944	11.5397	11.4971	11.5198	11.4309	11.6633	11.7132	11.7743	11.6225	11.6011	11.6613	11.5731	11.5016	11.742	11.3724	11.5154	11.5338	11.6002	11.6224	11.5314	11.6035	11.4435	11.5768	11.7785	11.8787	11.856	11.8581	11.8246	11.8508	11.5502	11.6343	11.5946	11.7839	11.7322	11.7763
AAEL000944-RA	12.6015	12.4861	12.5647	12.637	12.6245	12.455	12.6339	12.6482	12.5459	12.5632	12.7703	12.7951	12.6758	12.6834	12.5809	12.6676	12.2889	12.6259	12.5575	12.6477	12.4321	12.4638	12.6385	12.5383	12.4783	12.6612	12.5613	12.572	12.7682	12.4776	12.595	12.7427	12.628	12.5049	12.6501	12.5977	12.6522	12.4918	12.5631	12.4868	12.7627	12.7327	12.7572	12.7196	12.6135	12.685	12.4772	12.5474	12.4995
AAEL000945-RA	10.9658	10.6389	10.8103	10.6775	10.2369	10.7396	10.2998	10.5876	10.1865	11.0274	11.1711	11.2201	10.5928	10.2803	9.84268	10.7777	11.3253	9.85545	9.88103	10.9902	9.28953	11.1744	11.7306	11.3305	11.1453	10.8935	11.5128	10.034	10.5657	10.5346	10.9769	9.71708	10.0133	10.3204	10.3415	12.1828	10.8339	10.5884	10.8759	9.75513	11.2017	9.50933	10.9125	11.053	9.37258	9.71964	11.1192	10.539	10.7028
AAEL000946-RA	11.7219	11.6122	11.518	10.4517	10.3517	10.4195	9.68305	9.30567	9.75039	9.93553	9.31544	9.13571	9.04731	9.75879	10.1966	8.20193	9.40605	8.95271	9.52781	9.24432	9.08831	9.06993	10.2537	10.3841	9.68751	9.75462	9.11294	9.48989	10.0705	9.65286	9.86118	9.64429	9.38088	9.96342	7.66445	9.27434	9.9988	10.9394	10.923	9.60014	10.7813	11.2416	10.991	9.42678	9.18395	11.2264	11.0177	10.8546	10.8979
AAEL000947-RA	12.811	12.8319	12.9038	12.7867	12.7628	12.8562	12.7232	12.9115	12.9244	12.8793	12.8613	12.8892	12.8946	12.8637	12.8377	12.827	12.9815	12.8805	12.7769	12.8276	12.8391	12.929	12.8723	12.9732	12.9401	12.9407	12.8749	12.7791	12.7593	12.8662	12.6535	12.9331	12.939	12.8026	12.9255	12.955	12.9651	12.8178	12.8042	12.8404	12.9804	12.929	12.9205	12.8612	12.9244	12.8913	12.8071	12.8094	12.7736
AAEL000948-RA	12.5236	12.7497	12.8761	12.8933	12.757	12.591	12.6913	12.659	12.5958	12.8564	12.8446	12.9236	12.6858	12.7452	12.7557	12.6913	12.7285	12.7104	12.7173	12.7143	12.6743	12.6319	12.7155	12.685	12.5079	12.5875	12.357	12.4329	12.8543	12.8128	12.7564	12.7729	12.7097	12.4834	12.5444	12.6948	12.7226	12.8141	12.8809	12.7975	12.7451	12.743	12.7226	12.797	12.7152	12.5925	12.5762	12.6326	12.6767
AAEL000949-RA	12.0381	12.243	11.8166	11.8303	11.8536	12.1745	11.5835	11.2611	11.7444	12.5518	12.9113	12.7028	12.3041	12.236	12.254	11.5552	10.9091	11.7059	12.2595	12.149	11.9079	11.8249	12.0983	12.0511	11.9694	12.6415	12.2847	12.3429	12.3653	12.6507	12.6189	12.47	12.3353	12.3881	11.8786	10.8751	11.7879	11.9356	11.9241	11.9627	11.9633	11.942	11.8838	12.0615	11.9768	11.9464	12.014	11.9558	11.9902
AAEL000950-RA	12.7143	12.5677	12.62	12.7709	12.7427	12.8194	12.7458	12.9363	12.9183	12.8738	12.9152	12.8104	12.876	12.7209	12.7591	12.6845	12.8695	12.7634	12.8091	12.8284	12.8163	12.7544	12.8767	12.9012	12.8231	12.8877	12.7983	12.8441	12.9007	12.8548	12.6039	12.8012	12.6522	12.7999	12.8591	12.6518	12.7731	12.8198	12.8924	12.8685	12.7507	12.6374	12.667	12.56	12.6403	12.6653	12.7445	12.6929	12.7225
AAEL000951-RA	12.9559	12.9389	13.0146	12.7902	12.9633	12.9423	12.9523	13.0115	13.0021	12.9889	12.9213	12.9209	12.9948	12.927	12.9855	12.997	12.9362	12.9626	13.0252	13.0035	12.9986	13.019	13.012	12.9617	13.0147	12.9687	12.9303	12.9965	12.8973	12.9243	12.9204	12.8234	12.9571	12.9412	12.9546	13.0126	12.9914	12.9906	13.004	12.9583	13.004	12.9956	13.0132	12.9189	12.95	12.9274	12.862	12.8724	12.8752
AAEL000951-RB	12.9473	13.0139	12.975	12.9536	12.9551	12.933	12.9435	12.9649	12.9959	13.0158	12.9886	12.925	12.9973	12.9578	12.9941	12.9939	12.9774	13.0004	13.0202	13.0062	12.9863	12.9372	13.0062	13.0038	12.9867	12.9768	13.0061	12.99	12.9987	12.9474	13.0127	12.9474	12.8671	12.7567	12.968	12.9356	13.0002	12.998	13.015	12.984	13.0142	13.0163	13.0265	12.953	12.9669	12.9477	12.8761	12.8873	12.8919
AAEL000952-RA	11.8436	11.6511	11.6343	11.5315	11.4443	11.6463	11.7362	11.822	11.7278	12.1005	12.2394	12.2577	11.845	11.8418	11.8941	11.4782	11.5045	11.6488	11.6086	11.6404	11.8861	11.9693	11.9859	12.0341	11.8945	11.988	11.9452	11.9912	12.1065	11.9764	11.9789	11.9585	12.0138	12.0041	11.6305	11.5938	11.6262	11.6946	11.8253	12.0379	11.6357	11.7238	11.7079	11.2918	11.5263	11.5263	11.7396	11.5318	11.6114
AAEL000953-RA	12.0663	12.1455	12.0918	11.9591	11.9488	12.2196	11.985	11.8659	11.9852	11.9444	12.1025	12.0118	12.0316	11.6612	11.7928	12.1329	11.9786	12.167	12.2477	12.1901	12.1404	12.1361	12.103	12.1782	12.1947	12.2381	12.2142	12.2219	11.8399	11.8506	11.8482	12.0096	11.9774	11.9394	12.1733	11.5835	12.1519	12.0514	12.0435	12.1823	12.0656	12.1765	12.1349	12.1927	12.0695	12.0014	11.8666	11.9089	11.9375
AAEL000954-RA	10.7884	11.0529	10.6329	10.5392	10.8253	10.425	11.0678	10.9456	11.0466	9.31214	10.9366	10.5065	10.8162	11.1224	10.58	10.9265	11.3241	11.0756	10.7582	10.4282	11.7139	10.9551	10.8378	10.9102	10.8527	11.2151	11.1327	11.4732	9.93524	10.9227	10.92	10.7781	10.6034	10.8372	10.6034	10.6259	11.2612	10.6378	10.8611	10.91	10.7341	11.1843	10.7209	10.9355	10.8639	9.26752	10.8935	10.7551	10.8524
AAEL000955-RA	12.5043	12.722	12.6439	12.6922	12.7285	12.7172	12.7344	12.6489	12.7017	12.7491	12.7703	12.7981	12.764	12.7418	12.7232	12.7135	12.5808	12.6737	12.6911	12.7249	12.7275	12.7507	12.693	12.7471	12.7126	12.7601	12.7361	12.7054	12.7955	12.775	12.7937	12.3518	12.6751	12.812	12.7398	12.7495	12.6843	12.6641	12.628	12.5842	12.6973	12.5912	12.6594	12.5661	12.6132	12.6402	12.6938	12.6606	12.6933
AAEL000956-RA	12.1464	12.0866	12.127	11.9055	12.081	11.9973	12.025	12.0873	12.1909	12.3926	12.4776	12.2853	12.0691	12.2216	12.2124	11.9686	11.8345	12.0878	12.3112	12.1156	11.9602	12.2197	12.2602	12.2707	12.1967	12.5421	12.4302	12.3748	12.3532	12.3862	12.4035	12.2383	12.269	12.1978	12.1772	11.9768	11.9391	11.9497	11.9415	11.9445	11.9107	11.9349	11.9393	11.9949	12.0715	11.9977	12.3236	12.3809	12.4062
AAEL000956-RB	12.0355	11.7887	12.0035	11.9184	11.8719	12.0999	11.945	11.6524	11.896	12.4405	12.2855	12.3213	12.003	12.0155	12.0764	11.7519	11.5655	11.9702	11.8559	11.9387	11.9619	11.9697	12.1781	12.2651	11.9551	12.2711	12.3531	12.2006	12.346	12.2659	12.2224	12.2631	12.2319	12.1766	11.8053	11.5053	12.0106	11.8319	11.8243	11.9263	11.5076	11.666	11.6231	12.0067	12.0316	11.9926	12.1939	12.1381	12.1735
AAEL000957-RA	11.5631	11.8302	11.5769	11.6919	11.609	11.6187	11.6779	11.4451	11.4992	11.8181	11.6525	11.7323	12.0077	11.6909	11.5526	11.7265	11.4743	11.5785	11.7932	11.6665	11.7876	11.7607	12.0127	11.7152	11.7158	11.686	11.6726	11.6761	12.0675	11.6476	11.4524	11.5565	11.4864	11.8862	11.9135	11.7097	11.4907	11.6958	11.8775	11.4619	11.8146	11.5082	11.7399	11.5576	11.5125	11.5444	11.3924	11.7148	11.6449
AAEL000958-RA	11.9466	11.9835	11.8933	11.9509	11.9214	11.8335	12.2635	12.3566	12.1484	11.3175	11.3768	11.45	11.2162	11.1671	11.2177	11.4856	11.2849	11.5544	11.9208	12.161	11.9307	11.9882	12.0099	11.8366	12.0867	12.11	12.2142	12.2346	11.4427	11.4772	11.517	11.5107	11.4822	11.397	11.7747	11.7122	11.7259	12.1046	12.2137	12.1001	12.0635	12.1539	12.1583	11.9391	12.0326	11.8868	11.8602	12.0681	12.0803
AAEL000959-RA	10.3323	10.8142	10.2864	10.4441	10.7923	10.3356	10.8496	11.1279	11.1055	10.5933	9.98521	10.0896	11.2471	11.0022	11.4307	11.2976	11.7946	11.2708	10.5327	11.1253	11.1585	10.6999	10.2117	10.6644	10.7964	10.5072	10.5327	10.919	10.4688	10.6453	10.4726	10.6425	10.8803	10.0966	10.9706	11.2114	11.2995	10.649	10.584	10.9055	10.5374	10.6923	10.6341	10.7881	10.7046	10.8694	9.09699	10.7556	10.582
AAEL000960-RA	11.7305	11.1135	11.3347	11.545	11.3455	11.6634	11.2305	11.6672	11.1844	11.0828	10.9772	11.3054	11.8229	11.9298	11.5536	11.821	12.4546	11.8133	11.7579	11.3403	12.4043	11.2955	11.291	11.4479	11.5457	10.625	10.4228	10.6761	10.9592	11.1136	10.9365	11.0145	10.9731	10.9928	12.1506	12.6335	12.2008	11.659	11.8953	11.7833	11.6559	11.7184	11.6812	11.6193	11.6842	9.84359	11.7049	12.0205	11.7984
AAEL000961-RA	12.8658	12.8027	12.9162	12.919	12.9202	12.9036	12.8505	12.7185	12.7403	12.9807	12.9602	12.9722	12.9441	12.9493	12.9588	12.9765	12.8878	12.9098	12.9195	12.8938	12.9016	12.885	12.9254	12.9103	12.9433	12.9202	12.9128	12.9099	12.9597	12.9485	12.9025	12.9209	12.924	12.9111	12.9187	12.916	12.9607	12.8891	12.8499	12.8471	12.8406	12.8314	12.8388	12.9097	12.8718	12.8773	12.8379	12.8927	12.8645
AAEL000962-RA	10.9154	10.7473	11.069	11.1041	11.2298	10.995	11.0393	10.8564	11.0171	10.5081	11.2824	11.0449	11.4392	11.353	11.1508	11.0874	11.6741	11.4284	10.059	11.3105	11.477	11.1253	10.8216	10.9102	10.8747	10.9487	10.8298	10.9775	11.2009	10.9618	10.9961	10.93	11.1567	11.0552	11.1977	10.8218	11.0871	11.3962	10.8086	10.9416	11.0186	10.9861	10.7675	10.5761	10.7851	11.5386	10.7113	11.0651	10.6698
AAEL000963-RA	12.4421	12.4052	12.4879	12.3492	12.4374	12.3205	12.5983	12.6154	12.6153	12.7388	12.4029	12.3136	12.3618	12.3934	12.4492	12.4764	12.7554	12.5944	12.6432	12.6424	12.5429	12.7336	12.6689	12.6668	12.6479	12.7578	12.74	12.8201	12.405	12.2852	12.3326	12.3555	12.3073	12.3429	12.5401	12.4538	12.5556	12.5827	12.5752	12.5879	12.5178	12.5631	12.5379	12.3339	12.3529	12.282	12.3961	12.3051	12.4496
AAEL000964-RA	11.8831	11.7947	11.8231	11.8761	11.8374	11.8167	11.9027	12.0297	11.9084	11.8847	11.6809	11.8141	11.9345	11.769	11.7107	12.0576	12.2618	11.9696	11.5253	11.4936	11.5478	11.5846	11.5726	11.4044	11.5165	11.6957	11.7513	11.6484	11.6594	11.5802	11.6133	11.5602	11.6443	11.6117	11.8783	11.4783	11.9267	11.906	11.8641	11.9779	11.799	12.0802	11.842	11.7605	11.854	11.8352	11.7851	11.7694	11.7938
AAEL000965-RA	12.5477	12.118	12.1311	12.443	12.7703	12.7824	12.4287	11.7075	12.6169	11.9039	12.5965	12.7881	12.5422	12.6298	12.3797	12.1398	11.7403	12.4093	12.1718	11.8539	12.4735	12.2044	11.8415	12.7518	12.215	12.7935	11.9634	12.6711	12.7132	12.1752	12.1679	12.3685	11.4739	12.7188	12.3691	13.2696	12.0573	12.5361	12.5395	12.5096	12.4611	12.3812	12.5326	12.5958	12.5367	12.5054	12.4983	12.5313	12.5684
AAEL000966-RA	11.3454	11.3509	11.4073	10.9787	11.3819	10.9656	11.1781	11.0183	11.4362	11.4028	11.8998	11.603	11.0459	11.5057	11.554	11.3475	10.8178	10.8328	10.847	10.973	10.7543	11.0285	11.4412	11.1032	11.501	11.6078	11.3841	11.3865	11.772	11.8255	11.7649	11.4313	11.4853	11.451	11.2625	11.2366	11.3404	11.469	10.8856	10.8387	11.5171	11.2096	11.0751	11.5806	11.4719	11.5669	11.0369	11.2879	10.7025
AAEL000967-RA	12.2325	12.2267	12.1558	12.3181	11.9638	12.447	12.1161	11.5084	12.1721	11.3386	12.248	12.0953	11.8721	12.0751	12.0759	12.0279	11.1844	12.1353	12.1198	12.0821	12.048	11.8918	12.0561	12.2099	12.0762	11.8152	11.7353	11.6183	11.9514	12.0881	12.084	11.9696	11.8639	11.8493	12.0673	11.7346	12.1334	12.3895	11.9692	12.4229	11.846	12.3449	11.766	12.1549	12.3215	12.4285	12.3917	12.0095	11.8628
AAEL000968-RA	10.2642	9.88527	10.3723	9.83542	10.2496	8.68965	9.5957	10.2092	10.0884	11.0842	10.77	10.6702	10.3884	10.7717	10.7171	10.8181	11.0764	10.8358	9.10276	10.796	10.5884	9.85646	9.99971	9.99571	10.1374	10.7184	11.4103	11.2639	10.4804	10.1985	10.4741	10.6618	10.8525	10.246	10.6532	9.74157	10.3253	9.79376	9.81351	10.167	9.85926	10.0724	9.81596	9.85689	10.0003	10.0684	10.0399	10.0784	9.7533
AAEL000969-RA	12.6184	12.5358	12.6051	12.5906	12.4903	12.7114	12.5007	12.484	12.6001	12.7406	12.7838	12.7575	12.7344	12.7185	12.7677	12.6281	12.5339	12.6742	12.5632	12.6161	12.6559	12.643	12.5817	12.6329	12.681	12.6775	12.672	12.7595	12.7183	12.7026	12.6734	12.7031	12.7668	12.7937	12.6605	12.8291	12.4872	12.6117	12.5653	12.4858	12.5939	12.3822	12.465	12.5387	12.4991	12.5933	12.5988	12.6214	12.6086
AAEL000970-RA	12.8343	12.8367	12.9978	12.8511	12.8549	12.7965	12.8243	12.9892	12.963	12.9243	12.8766	12.9186	12.8913	12.8861	12.9072	12.9922	12.9613	12.9158	12.9524	12.8848	12.9507	12.9408	12.8613	12.9133	12.9284	12.9417	12.9583	12.8754	12.9324	12.893	12.9287	12.7969	12.8069	12.7625	13.0417	12.9616	12.9365	12.8682	12.9098	12.7836	12.7913	12.726	12.7943	12.7902	12.7908	12.8948	12.8453	12.9224	12.934
[truncated: 14,561 more rows]
[truncated: 9 more columns]

## Sheet: Vs Blood
Probe ID	Uninfected1	Uninfected2	Uninfected3	Uninfected4	Uninfected5	Uninfected6	Uninfected7	Uninfected8	Uninfected9	DENV	DENV1	DENV2	DENV3	DENV4	DENV5	DENV6	DENV7	DENV8	YFV1	YFV2	YFV3	YFV4	YFV5	YFV6	YFV7	YFV8	YFV9	YFV10	WNV1	WNV2	WNV3	WNV4	WNV5	WNV6	WNV7	WNV8	WNV9	blood_fed1	blood_fed2	blood_fed3	blood_fed4	blood_fed5	blood_fed6	blood_fed7	blood_fed8	blood_fed9	blood_fed10	blood_fed11	blood_fed12
[truncated: 1,410 more rows]
[truncated: 9 more columns]

[truncated: 4 more sheets: Vs Not, FeedVsNotfeed, Intersection, BlackIntersectionTorquouse]
